# Supplementary material for: Genetic characterization and selection of litter size traits of Guizhou Black goat and Meigu goat
Source: PLoS One. 2024 Nov 7;19(11):e0313297. doi: 10.1371/journal.pone.0313297 (PMC11542855; doi:10.1371/journal.pone.0313297)
Supplement: S1 Table — (XLSX) [file pone.0313297.s001.xlsx]

## Sheet: Table1
functional_region	gene	chr	pos	alle1	alle2
intronic	FNDC3B	1	94890694	G	A
intronic	FNDC3B	1	94892085	A	T
intronic	FNDC3B	1	94892658	A	G
intronic	FNDC3B	1	94893169	T	C
intronic	FNDC3B	1	94894211	A	C
intronic	FNDC3B	1	94894271	C	A
intronic	FNDC3B	1	94894306	C	T
intronic	FNDC3B	1	94894707	T	C
intronic	FNDC3B	1	94894763	C	A
intronic	FNDC3B	1	94894939	C	T
intronic	FNDC3B	1	94894944	T	C
intronic	FNDC3B	1	94895060	A	G
intronic	FNDC3B	1	94895845	G	A
intronic	FNDC3B	1	94895890	C	T
intronic	FNDC3B	1	94895932	C	T
intronic	FNDC3B	1	94896363	C	G
intronic	FNDC3B	1	94896364	T	C
intronic	FNDC3B	1	94896407	A	G
intronic	FNDC3B	1	94896711	C	T
intronic	FNDC3B	1	94896754	T	C
intronic	FNDC3B	1	94897144	C	T
intronic	FNDC3B	1	94897413	C	T
intronic	FNDC3B	1	94897590	T	C
intronic	FNDC3B	1	94897597	G	A
intronic	FNDC3B	1	94898125	C	T
intronic	FNDC3B	1	94898798	A	C
intronic	FNDC3B	1	94898860	A	G
intronic	FNDC3B	1	94899278	T	A
intronic	FNDC3B	1	94899369	A	G
intronic	FNDC3B	1	94899425	C	A
intronic	FNDC3B	1	94899426	T	C
intronic	FNDC3B	1	94901627	C	A
intronic	FNDC3B	1	94901673	T	C
intronic	FNDC3B	1	94902328	T	C
intronic	FNDC3B	1	94902371	A	G
intronic	FNDC3B	1	94902374	G	A
intronic	FNDC3B	1	94902456	T	G
intronic	FNDC3B	1	94902461	G	A
intronic	FNDC3B	1	94902495	A	G
intronic	FNDC3B	1	94902520	A	C
intronic	FNDC3B	1	94902613	A	G
intronic	FNDC3B	1	94902719	C	T
intronic	FNDC3B	1	94903167	A	G
intronic	FNDC3B	1	94903192	C	T
intronic	FNDC3B	1	94904270	A	T
intronic	FNDC3B	1	94904529	C	T
intronic	FNDC3B	1	94904965	T	C
intronic	FNDC3B	1	94905564	G	A
intronic	FNDC3B	1	94907212	G	T
intronic	FNDC3B	1	94907788	A	G
intronic	FNDC3B	1	94908622	A	G
intronic	FNDC3B	1	94908647	C	T
intronic	FNDC3B	1	94908934	T	G
intronic	FNDC3B	1	94910103	C	T
intronic	FNDC3B	1	94911794	A	G
intronic	FNDC3B	1	94912488	C	T
intronic	FNDC3B	1	94912671	A	G
intronic	FNDC3B	1	94912839	T	C
intronic	FNDC3B	1	94913221	T	C
intronic	FNDC3B	1	94913687	G	A
intronic	FNDC3B	1	94914021	A	G
intronic	FNDC3B	1	94914065	A	G
intronic	FNDC3B	1	94914210	G	A
intronic	FNDC3B	1	94915431	A	G
intronic	FNDC3B	1	94915790	G	A
intronic	FNDC3B	1	94915907	A	T
intronic	FNDC3B	1	94917031	G	A
intronic	FNDC3B	1	94917109	T	C
intronic	FNDC3B	1	94917505	T	C
intronic	FNDC3B	1	94920261	C	T
intronic	FNDC3B	1	94920498	C	T
intronic	FNDC3B	1	94921559	A	G
intronic	FNDC3B	1	94922223	T	C
intronic	FNDC3B	1	94922445	G	A
intronic	FNDC3B	1	94922868	A	G
intronic	FNDC3B	1	94923464	A	C
intronic	FNDC3B	1	94924847	A	T
intronic	FNDC3B	1	94925410	A	G
intronic	FNDC3B	1	94926659	T	C
intronic	FNDC3B	1	94927029	C	T
intronic	FNDC3B	1	94927477	A	G
intronic	FNDC3B	1	94928807	G	A
intronic	FNDC3B	1	94928987	A	G
intronic	FNDC3B	1	94933827	T	C
intronic	FNDC3B	1	94935223	T	C
intronic	FNDC3B	1	94935310	G	A
intronic	FNDC3B	1	94936886	A	G
intronic	FNDC3B	1	94936988	G	A
intronic	FNDC3B	1	94937201	G	C
intronic	FNDC3B	1	94939901	G	A
intronic	FNDC3B	1	94941910	A	G
intronic	FNDC3B	1	94944142	T	C
intronic	FNDC3B	1	94944319	G	A
intronic	FNDC3B	1	94946886	G	A
intronic	FNDC3B	1	94947341	G	C
intronic	FNDC3B	1	94948663	T	G
intronic	FNDC3B	1	94952297	A	G
intronic	FNDC3B	1	94954017	G	T
intronic	FNDC3B	1	94956777	G	A
intronic	FNDC3B	1	94957064	T	G
intronic	FNDC3B	1	94957922	A	G
intronic	FNDC3B	1	94959011	A	T
intronic	FNDC3B	1	94959589	T	C
intronic	FNDC3B	1	94960473	T	C
intronic	FNDC3B	1	94960673	C	T
intronic	FNDC3B	1	94960713	C	G
intronic	FNDC3B	1	94961053	C	G
intronic	FNDC3B	1	94961181	T	C
intronic	FNDC3B	1	94961408	C	A
intronic	FNDC3B	1	94962025	C	A
intronic	FNDC3B	1	94962951	A	C
intronic	FNDC3B	1	94963025	A	G
intronic	FNDC3B	1	94965699	G	C
intronic	FNDC3B	1	94967118	C	T
intronic	FNDC3B	1	94967805	A	G
intronic	FNDC3B	1	94968334	C	A
intronic	FNDC3B	1	94968599	G	T
intronic	FNDC3B	1	94969523	C	T
intronic	FNDC3B	1	94971047	A	T
intronic	FNDC3B	1	94971301	C	A
intronic	FNDC3B	1	94972442	C	A
intronic	FNDC3B	1	94973196	G	A
intronic	FNDC3B	1	94974321	G	T
intronic	FNDC3B	1	94975559	T	C
intronic	FNDC3B	1	94975644	A	T
intronic	FNDC3B	1	94975655	C	A
intronic	FNDC3B	1	94975715	G	C
intronic	FNDC3B	1	94975740	T	C
intronic	FNDC3B	1	94976381	T	C
intronic	FNDC3B	1	94976745	C	A
intronic	FNDC3B	1	94977169	T	G
intronic	FNDC3B	1	94977180	G	A
intronic	FNDC3B	1	94977519	T	C
intronic	FNDC3B	1	94977613	A	G
intronic	FNDC3B	1	94977617	G	A
intronic	FNDC3B	1	94977634	A	G
intronic	FNDC3B	1	94977956	T	C
intronic	FNDC3B	1	94978299	T	C
intronic	FNDC3B	1	94978626	C	T
intronic	FNDC3B	1	94978914	C	G
intronic	FNDC3B	1	94978915	A	T
intronic	FNDC3B	1	94979024	C	T
intronic	FNDC3B	1	94979127	G	A
intronic	FNDC3B	1	94981020	T	C
intronic	FNDC3B	1	94981125	A	G
intronic	FNDC3B	1	94981350	T	A
intronic	FNDC3B	1	94981900	A	G
intronic	FNDC3B	1	94983305	C	G
intronic	FNDC3B	1	94984337	A	G
intronic	FNDC3B	1	94984516	T	G
intronic	FNDC3B	1	94985363	C	A
intronic	FNDC3B	1	94985796	T	G
intronic	FNDC3B	1	94986285	A	G
intronic	FNDC3B	1	94991756	C	T
intronic	FNDC3B	1	94991768	G	A
intronic	FNDC3B	1	94991835	C	T
intronic	FNDC3B	1	94992212	A	G
intronic	FNDC3B	1	94992443	T	C
intronic	FNDC3B	1	94992572	C	T
intronic	FNDC3B	1	94992937	C	T
intronic	FNDC3B	1	94994125	T	C
intronic	FNDC3B	1	94994283	C	T
intronic	FNDC3B	1	94994316	G	A
intronic	FNDC3B	1	94994668	G	A
intronic	FNDC3B	1	94994986	T	C
intronic	FNDC3B	1	94995000	A	G
intronic	FNDC3B	1	94995349	T	C
intronic	FNDC3B	1	94997053	T	C
intronic	FNDC3B	1	94997301	C	T
intronic	FNDC3B	1	94998437	C	A
intronic	FNDC3B	1	94999148	T	G
intronic	FNDC3B	1	94999589	C	A
intronic	FNDC3B	1	94999624	T	C
intronic	FNDC3B	1	95000073	T	C
intronic	FNDC3B	1	95000174	G	A
intronic	FNDC3B	1	95001136	G	C
intronic	FNDC3B	1	95001180	C	T
intronic	FNDC3B	1	95003358	T	C
intronic	FNDC3B	1	95003664	A	T
intronic	FNDC3B	1	95004463	C	T
intronic	FNDC3B	1	95004554	C	T
intronic	FNDC3B	1	95006133	A	T
intronic	FNDC3B	1	95006181	A	C
intronic	FNDC3B	1	95007376	A	G
intronic	FNDC3B	1	95007685	A	G
intronic	FNDC3B	1	95008371	C	T
intronic	FNDC3B	1	95009184	C	T
intronic	FNDC3B	1	95009211	C	T
intronic	FNDC3B	1	95010311	T	C
intronic	FNDC3B	1	95010399	A	T
intronic	FNDC3B	1	95010492	C	T
intronic	FNDC3B	1	95011566	A	G
intronic	FNDC3B	1	95011612	G	A
intronic	FNDC3B	1	95011705	G	A
intronic	FNDC3B	1	95012060	A	G
intronic	FNDC3B	1	95012100	C	T
intronic	FNDC3B	1	95012310	C	T
intronic	FNDC3B	1	95012350	A	G
intronic	FNDC3B	1	95012359	C	T
intronic	FNDC3B	1	95012611	G	A
UTR5	FNDC3B(rna-XM_018047713.1:c.-48672T>C)	1	95013048	A	G
UTR5	FNDC3B(rna-XM_018047713.1:c.-48824T>C)	1	95013200	A	G
intronic	FNDC3B	1	95016413	C	A
intronic	FNDC3B	1	95016937	A	G
intronic	FNDC3B	1	95016991	A	G
intronic	FNDC3B	1	95017007	T	A
intronic	FNDC3B	1	95017068	T	C
intronic	FNDC3B	1	95017143	T	G
intronic	FNDC3B	1	95017976	T	C
intronic	FNDC3B	1	95019157	A	G
intronic	FNDC3B	1	95019606	T	C
intronic	FNDC3B	1	95019683	G	A
intronic	FNDC3B	1	95020122	C	T
intronic	FNDC3B	1	95020143	C	G
intronic	FNDC3B	1	95020175	T	C
intronic	FNDC3B	1	95020307	C	T
intronic	FNDC3B	1	95021266	T	C
intronic	FNDC3B	1	95021562	T	A
intronic	FNDC3B	1	95021989	C	G
intronic	FNDC3B	1	95025903	A	G
intronic	FNDC3B	1	95025911	T	C
intronic	FNDC3B	1	95025915	A	G
intronic	FNDC3B	1	95026442	C	T
intronic	FNDC3B	1	95027031	C	G
intronic	FNDC3B	1	95027326	C	T
intronic	FNDC3B	1	95028579	A	G
intronic	FNDC3B	1	95032147	C	G
intronic	FNDC3B	1	95034062	G	C
intronic	FNDC3B	1	95034710	A	G
intronic	FNDC3B	1	95034940	C	T
intronic	FNDC3B	1	95034971	G	A
intronic	FNDC3B	1	95036360	T	C
intronic	FNDC3B	1	95037723	G	A
upstream	FNDC3B	1	95040369	C	T
intergenic	FNDC3B(dist=1163),TMEM212(dist=106734)	1	95041274	C	G
intergenic	FNDC3B(dist=1909),TMEM212(dist=105988)	1	95042020	C	T
intergenic	FNDC3B(dist=2092),TMEM212(dist=105805)	1	95042203	T	C
intergenic	FNDC3B(dist=3669),TMEM212(dist=104228)	1	95043780	C	G
intergenic	FNDC3B(dist=3756),TMEM212(dist=104141)	1	95043867	T	A
intergenic	FNDC3B(dist=4488),TMEM212(dist=103409)	1	95044599	C	T
intergenic	FNDC3B(dist=4583),TMEM212(dist=103314)	1	95044694	A	G
intergenic	FNDC3B(dist=5560),TMEM212(dist=102337)	1	95045671	G	C
intergenic	FNDC3B(dist=6804),TMEM212(dist=101093)	1	95046915	T	G
intergenic	FNDC3B(dist=7930),TMEM212(dist=99967)	1	95048041	G	C
intergenic	FNDC3B(dist=8090),TMEM212(dist=99807)	1	95048201	T	C
intergenic	FNDC3B(dist=8098),TMEM212(dist=99799)	1	95048209	C	T
intergenic	FNDC3B(dist=8099),TMEM212(dist=99798)	1	95048210	G	A
intergenic	FNDC3B(dist=8585),TMEM212(dist=99312)	1	95048696	A	G
intergenic	FNDC3B(dist=9937),TMEM212(dist=97960)	1	95050048	A	C
intergenic	FNDC3B(dist=9956),TMEM212(dist=97941)	1	95050067	G	A
intergenic	FNDC3B(dist=10095),TMEM212(dist=97802)	1	95050206	G	A
intergenic	FNDC3B(dist=10194),TMEM212(dist=97703)	1	95050305	C	G
intergenic	FNDC3B(dist=10212),TMEM212(dist=97685)	1	95050323	T	C
intergenic	FNDC3B(dist=10466),TMEM212(dist=97431)	1	95050577	T	C
intergenic	FNDC3B(dist=10754),TMEM212(dist=97143)	1	95050865	C	A
intergenic	FNDC3B(dist=11339),TMEM212(dist=96558)	1	95051450	T	C
intergenic	FNDC3B(dist=13548),TMEM212(dist=94349)	1	95053659	T	G
intergenic	FNDC3B(dist=16855),TMEM212(dist=91042)	1	95056966	G	A
intergenic	FNDC3B(dist=16911),TMEM212(dist=90986)	1	95057022	A	G
intergenic	FNDC3B(dist=17961),TMEM212(dist=89936)	1	95058072	A	T
intergenic	FNDC3B(dist=18314),TMEM212(dist=89583)	1	95058425	G	A
intergenic	FNDC3B(dist=19200),TMEM212(dist=88697)	1	95059311	G	T
intergenic	FNDC3B(dist=19932),TMEM212(dist=87965)	1	95060043	T	C
intergenic	FNDC3B(dist=20214),TMEM212(dist=87683)	1	95060325	C	T
intergenic	FNDC3B(dist=20506),TMEM212(dist=87391)	1	95060617	G	A
intergenic	FNDC3B(dist=20851),TMEM212(dist=87046)	1	95060962	A	C
intergenic	FNDC3B(dist=22571),TMEM212(dist=85326)	1	95062682	T	C
intergenic	FNDC3B(dist=22752),TMEM212(dist=85145)	1	95062863	G	A
intergenic	FNDC3B(dist=23640),TMEM212(dist=84257)	1	95063751	C	T
intergenic	FNDC3B(dist=24498),TMEM212(dist=83399)	1	95064609	T	C
intergenic	FNDC3B(dist=24535),TMEM212(dist=83362)	1	95064646	G	A
intergenic	FNDC3B(dist=24623),TMEM212(dist=83274)	1	95064734	G	A
intergenic	FNDC3B(dist=24705),TMEM212(dist=83192)	1	95064816	C	T
intergenic	FNDC3B(dist=28629),TMEM212(dist=79268)	1	95068740	G	A
intergenic	FNDC3B(dist=29011),TMEM212(dist=78886)	1	95069122	T	A
intergenic	FNDC3B(dist=29155),TMEM212(dist=78742)	1	95069266	T	C
intronic	SRPRB	1	135130804	A	T
intronic	SRPRB	1	135130899	G	A
intronic	SRPRB	1	135131353	T	C
intronic	SRPRB	1	135131357	A	G
intronic	SRPRB	1	135131523	C	T
upstream	SRPRB	1	135131996	G	A
upstream	SRPRB	1	135132014	C	T
upstream	SRPRB	1	135132270	A	G
intergenic	SRPRB(dist=1020),LOC102172205(dist=5178)	1	135132955	C	T
intergenic	SRPRB(dist=1167),LOC102172205(dist=5031)	1	135133102	G	C
intergenic	SRPRB(dist=1372),LOC102172205(dist=4826)	1	135133307	G	T
intergenic	SRPRB(dist=1450),LOC102172205(dist=4748)	1	135133385	C	T
intergenic	SRPRB(dist=3780),LOC102172205(dist=2418)	1	135135715	G	C
intergenic	SRPRB(dist=4620),LOC102172205(dist=1578)	1	135136555	A	G
intergenic	SRPRB(dist=4656),LOC102172205(dist=1542)	1	135136591	T	C
downstream	LOC102172205	1	135137664	T	C
downstream	LOC102172205	1	135137938	G	A
intronic	LOC102172205	1	135138657	G	C
intronic	LOC102172205	1	135139033	T	C
intronic	LOC102172205	1	135139034	A	T
intronic	LOC102172205	1	135139352	A	T
intronic	LOC102172205	1	135140010	C	T
intronic	LOC102172205	1	135140969	C	T
intronic	LOC102172205	1	135141466	T	G
intronic	LOC102172205	1	135141478	A	G
intronic	LOC102172205	1	135141594	T	C
intronic	LOC102172205	1	135141637	G	A
intronic	LOC102172205	1	135142089	A	T
intronic	LOC102172205	1	135142327	G	T
intronic	LOC102172205	1	135142574	C	T
intronic	LOC102172205	1	135142693	C	T
intronic	LOC102172205	1	135142805	G	A
intronic	LOC102172205	1	135143119	G	A
intronic	LOC102172205	1	135143711	C	G
intronic	LOC102172205	1	135145542	C	T
intronic	LOC102172205	1	135145759	G	T
intronic	LOC102172205	1	135147140	C	T
intronic	LOC102172205	1	135148451	T	C
intronic	LOC102172205	1	135152480	A	G
intronic	LOC102172205	1	135152687	G	A
intronic	LOC102172205	1	135154267	T	C
intronic	LOC102172205	1	135157754	G	A
exonic	LOC102172205	1	135158034	G	A
exonic	LOC102172205	1	135158079	G	A
exonic	LOC102172205	1	135158091	G	A
intronic	LOC102172205	1	135158238	G	A
intronic	LOC102172205	1	135158357	T	A
intronic	LOC102172205	1	135158492	T	G
intronic	LOC102172205	1	135158538	T	C
intronic	LOC102172205	1	135158581	T	C
intronic	LOC102172205	1	135158599	C	G
intronic	LOC102172205	1	135158729	T	G
intronic	LOC102172205	1	135158748	T	G
intronic	LOC102172205	1	135158795	T	C
intronic	LOC102172205	1	135159120	C	T
intronic	LOC102172205	1	135159175	G	T
intronic	LOC102172205	1	135159384	C	T
exonic	LOC102172205	1	135159530	C	T
exonic	LOC102172205	1	135159550	T	C
intronic	LOC102172205	1	135159631	A	T
intronic	LOC102172205	1	135159716	T	C
intronic	LOC102172205	1	135160107	C	T
exonic	LOC102172205	1	135160145	G	A
intronic	LOC102172205	1	135160288	C	T
intronic	LOC102172205	1	135160371	G	A
intronic	LOC102172205	1	135160631	T	C
intronic	LOC102172205	1	135160980	A	G
intronic	LOC102172205	1	135161025	C	T
intronic	LOC102172205	1	135161084	A	G
intronic	LOC102172205	1	135161224	A	G
intronic	LOC102172205	1	135161747	C	T
intronic	LOC102172205	1	135162443	A	G
intronic	LOC102172205	1	135162460	G	C
exonic	LOC102172205	1	135162645	T	C
exonic	LOC102172205	1	135162693	T	C
intronic	LOC102172205	1	135162948	A	C
intronic	LOC102172205	1	135163347	G	A
intronic	LOC102172205	1	135163503	A	C
intronic	LOC102172205	1	135163985	G	C
intronic	LOC102172205	1	135164030	T	C
intronic	LOC102172205	1	135164349	T	C
intronic	LOC102172205	1	135164449	C	T
intronic	LOC102172205	1	135165427	A	G
intronic	LOC102172205	1	135165590	A	G
intronic	LOC102172205	1	135166119	G	A
intronic	LOC102172205	1	135166820	G	C
intronic	LOC102172205	1	135167445	A	G
intronic	LOC102172205	1	135167756	T	C
intronic	LOC102172205	1	135167800	T	A
intronic	LOC102172205	1	135167854	C	T
intronic	LOC102172205	1	135167881	A	G
intronic	LOC102172205	1	135168263	C	A
intronic	LOC102172205	1	135168363	T	C
intronic	LOC102172205	1	135168705	G	A
intronic	LOC102172205	1	135168740	A	G
intronic	LOC102172205	1	135168783	T	C
intronic	LOC102172205	1	135169191	C	A
intronic	LOC102172205	1	135169332	G	A
intronic	LOC102172205	1	135169359	C	G
intronic	LOC102172205	1	135169389	G	T
intronic	LOC102172205	1	135169532	C	T
intronic	LOC102172205	1	135169576	T	C
intronic	LOC102172205	1	135169615	T	A
intronic	LOC102172205	1	135169918	A	G
intronic	LOC102172205	1	135170211	A	G
intronic	LOC102172205	1	135170453	T	C
intronic	LOC102172205	1	135170611	T	C
intronic	LOC102172205	1	135172245	C	T
intronic	LOC102172205	1	135172454	G	C
intronic	LOC102172205	1	135172820	A	G
intronic	LOC102172205	1	135173324	G	C
intronic	LOC102172205	1	135173633	T	C
intronic	LOC102172205	1	135173636	A	G
intronic	LOC102172205	1	135174495	T	C
intronic	LOC102172205	1	135174891	T	C
intronic	LOC102172205	1	135174911	A	G
intronic	LOC102172205	1	135175420	G	A
intronic	LOC102172205	1	135175561	G	A
intronic	LOC102172205	1	135177331	C	T
intronic	LOC102172205	1	135177478	C	T
intronic	LOC102172205	1	135177673	G	A
upstream	LOC102172205	1	135178018	G	T
upstream	LOC102172205	1	135178431	C	G
upstream	LOC102172205	1	135178588	T	C
upstream	LOC102172205	1	135178851	A	T
intergenic	LOC102172205(dist=1374),LOC102172488(dist=22436)	1	135179319	T	C
intergenic	LOC102172205(dist=1435),LOC102172488(dist=22375)	1	135179380	G	A
intergenic	LOC102172205(dist=1437),LOC102172488(dist=22373)	1	135179382	G	C
intergenic	LOC102172205(dist=1491),LOC102172488(dist=22319)	1	135179436	A	G
intergenic	LOC102172205(dist=1917),LOC102172488(dist=21893)	1	135179862	G	A
intergenic	LOC102172205(dist=1962),LOC102172488(dist=21848)	1	135179907	A	C
intergenic	LOC102172205(dist=2299),LOC102172488(dist=21511)	1	135180244	G	A
intergenic	LOC102172205(dist=2512),LOC102172488(dist=21298)	1	135180457	T	A
intergenic	LOC102172205(dist=2638),LOC102172488(dist=21172)	1	135180583	T	G
intergenic	LOC102172205(dist=2740),LOC102172488(dist=21070)	1	135180685	C	G
intergenic	LOC102172205(dist=2857),LOC102172488(dist=20953)	1	135180802	G	A
intergenic	LOC102172205(dist=2896),LOC102172488(dist=20914)	1	135180841	T	C
intergenic	LOC102172205(dist=2953),LOC102172488(dist=20857)	1	135180898	G	A
intergenic	LOC102172205(dist=3060),LOC102172488(dist=20750)	1	135181005	A	G
intergenic	LOC102172205(dist=3122),LOC102172488(dist=20688)	1	135181067	A	C
intergenic	LOC102172205(dist=3129),LOC102172488(dist=20681)	1	135181074	C	A
intergenic	LOC102172205(dist=3226),LOC102172488(dist=20584)	1	135181171	A	G
intergenic	LOC102172205(dist=3247),LOC102172488(dist=20563)	1	135181192	A	G
intergenic	LOC102172205(dist=3369),LOC102172488(dist=20441)	1	135181314	T	C
intergenic	LOC102172205(dist=3391),LOC102172488(dist=20419)	1	135181336	T	C
intergenic	LOC102172205(dist=3412),LOC102172488(dist=20398)	1	135181357	G	C
intergenic	LOC102172205(dist=3413),LOC102172488(dist=20397)	1	135181358	C	A
intergenic	LOC102172205(dist=3438),LOC102172488(dist=20372)	1	135181383	A	G
intergenic	LOC102172205(dist=3479),LOC102172488(dist=20331)	1	135181424	G	T
intergenic	LOC102172205(dist=3539),LOC102172488(dist=20271)	1	135181484	G	A
intergenic	LOC102172205(dist=3547),LOC102172488(dist=20263)	1	135181492	C	T
intergenic	LOC102172205(dist=3628),LOC102172488(dist=20182)	1	135181573	G	T
intergenic	LOC102172205(dist=3884),LOC102172488(dist=19926)	1	135181829	C	T
intergenic	LOC102172205(dist=4315),LOC102172488(dist=19495)	1	135182260	A	T
intergenic	LOC102172205(dist=4317),LOC102172488(dist=19493)	1	135182262	A	G
intergenic	LOC102172205(dist=4357),LOC102172488(dist=19453)	1	135182302	G	A
intergenic	LOC102172205(dist=4359),LOC102172488(dist=19451)	1	135182304	A	T
intergenic	LOC102172205(dist=4372),LOC102172488(dist=19438)	1	135182317	G	A
intergenic	LOC102172205(dist=4376),LOC102172488(dist=19434)	1	135182321	G	C
intergenic	LOC102172205(dist=4397),LOC102172488(dist=19413)	1	135182342	T	C
intergenic	LOC102172205(dist=4400),LOC102172488(dist=19410)	1	135182345	T	C
intergenic	LOC102172205(dist=4462),LOC102172488(dist=19348)	1	135182407	C	A
intergenic	LOC102172205(dist=4578),LOC102172488(dist=19232)	1	135182523	A	G
intergenic	LOC102172205(dist=4691),LOC102172488(dist=19119)	1	135182636	C	T
intergenic	LOC102172205(dist=4703),LOC102172488(dist=19107)	1	135182648	T	C
intergenic	LOC102172205(dist=4706),LOC102172488(dist=19104)	1	135182651	G	A
intergenic	LOC102172205(dist=4750),LOC102172488(dist=19060)	1	135182695	T	G
intergenic	LOC102172205(dist=4771),LOC102172488(dist=19039)	1	135182716	G	A
intergenic	LOC102172205(dist=4797),LOC102172488(dist=19013)	1	135182742	G	A
intergenic	LOC102172205(dist=4828),LOC102172488(dist=18982)	1	135182773	A	T
intergenic	LOC102172205(dist=5225),LOC102172488(dist=18585)	1	135183170	A	G
intergenic	LOC102172205(dist=5290),LOC102172488(dist=18520)	1	135183235	A	G
intergenic	LOC102172205(dist=5320),LOC102172488(dist=18490)	1	135183265	T	C
intergenic	LOC102172205(dist=5413),LOC102172488(dist=18397)	1	135183358	G	A
intergenic	LOC102172205(dist=5627),LOC102172488(dist=18183)	1	135183572	T	C
intergenic	LOC102172205(dist=5629),LOC102172488(dist=18181)	1	135183574	G	A
intergenic	LOC102172205(dist=5674),LOC102172488(dist=18136)	1	135183619	G	A
intergenic	LOC102172205(dist=5678),LOC102172488(dist=18132)	1	135183623	G	T
intergenic	LOC102172205(dist=5766),LOC102172488(dist=18044)	1	135183711	C	T
intergenic	LOC102172205(dist=5777),LOC102172488(dist=18033)	1	135183722	A	G
intergenic	LOC102172205(dist=5883),LOC102172488(dist=17927)	1	135183828	C	T
intergenic	LOC102172205(dist=5884),LOC102172488(dist=17926)	1	135183829	A	G
intergenic	LOC102172205(dist=5906),LOC102172488(dist=17904)	1	135183851	T	A
intergenic	LOC102172205(dist=5922),LOC102172488(dist=17888)	1	135183867	A	G
intergenic	LOC102172205(dist=6094),LOC102172488(dist=17716)	1	135184039	A	C
intergenic	LOC102172205(dist=6118),LOC102172488(dist=17692)	1	135184063	A	G
intergenic	LOC102172205(dist=6159),LOC102172488(dist=17651)	1	135184104	T	C
intergenic	LOC102172205(dist=6191),LOC102172488(dist=17619)	1	135184136	C	T
intergenic	LOC102172205(dist=6226),LOC102172488(dist=17584)	1	135184171	C	T
intergenic	LOC102172205(dist=6227),LOC102172488(dist=17583)	1	135184172	A	T
intergenic	LOC102172205(dist=6355),LOC102172488(dist=17455)	1	135184300	C	T
intergenic	LOC102172205(dist=6400),LOC102172488(dist=17410)	1	135184345	G	A
intergenic	LOC102172205(dist=6420),LOC102172488(dist=17390)	1	135184365	T	G
intergenic	LOC102172205(dist=6478),LOC102172488(dist=17332)	1	135184423	A	G
intergenic	LOC102172205(dist=6488),LOC102172488(dist=17322)	1	135184433	C	T
intergenic	LOC102172205(dist=6564),LOC102172488(dist=17246)	1	135184509	G	C
intergenic	LOC102172205(dist=6565),LOC102172488(dist=17245)	1	135184510	T	A
intergenic	LOC102172205(dist=6657),LOC102172488(dist=17153)	1	135184602	G	A
intergenic	LOC102172205(dist=6813),LOC102172488(dist=16997)	1	135184758	C	T
intergenic	LOC102172205(dist=7150),LOC102172488(dist=16660)	1	135185095	C	A
intergenic	LOC102172205(dist=7173),LOC102172488(dist=16637)	1	135185118	C	T
intergenic	LOC102172205(dist=7294),LOC102172488(dist=16516)	1	135185239	G	A
intergenic	LOC102172205(dist=7399),LOC102172488(dist=16411)	1	135185344	C	T
intergenic	LOC102172205(dist=7410),LOC102172488(dist=16400)	1	135185355	A	G
intergenic	LOC102172205(dist=7459),LOC102172488(dist=16351)	1	135185404	C	T
intergenic	LOC102172205(dist=7540),LOC102172488(dist=16270)	1	135185485	G	C
intergenic	LOC102172205(dist=7619),LOC102172488(dist=16191)	1	135185564	G	T
intergenic	LOC102172205(dist=7636),LOC102172488(dist=16174)	1	135185581	A	G
intergenic	LOC102172205(dist=7700),LOC102172488(dist=16110)	1	135185645	T	A
intergenic	LOC102172205(dist=7705),LOC102172488(dist=16105)	1	135185650	C	A
intergenic	LOC102172205(dist=7728),LOC102172488(dist=16082)	1	135185673	G	A
intergenic	LOC102172205(dist=7871),LOC102172488(dist=15939)	1	135185816	C	G
intergenic	LOC102172205(dist=7926),LOC102172488(dist=15884)	1	135185871	G	T
intergenic	LOC102172205(dist=7932),LOC102172488(dist=15878)	1	135185877	G	A
intergenic	LOC102172205(dist=8334),LOC102172488(dist=15476)	1	135186279	T	C
intergenic	LOC102172205(dist=8360),LOC102172488(dist=15450)	1	135186305	T	A
intergenic	LOC102172205(dist=8368),LOC102172488(dist=15442)	1	135186313	C	G
intergenic	LOC102172205(dist=8373),LOC102172488(dist=15437)	1	135186318	A	G
intergenic	LOC102172205(dist=8405),LOC102172488(dist=15405)	1	135186350	T	C
intergenic	LOC102172205(dist=8459),LOC102172488(dist=15351)	1	135186404	T	C
intergenic	LOC102172205(dist=8460),LOC102172488(dist=15350)	1	135186405	G	A
intergenic	LOC102172205(dist=8487),LOC102172488(dist=15323)	1	135186432	A	G
intergenic	LOC102172205(dist=8489),LOC102172488(dist=15321)	1	135186434	A	T
intergenic	LOC102172205(dist=8491),LOC102172488(dist=15319)	1	135186436	T	C
intergenic	LOC102172205(dist=8522),LOC102172488(dist=15288)	1	135186467	T	C
intergenic	LOC102172205(dist=8562),LOC102172488(dist=15248)	1	135186507	G	A
intergenic	LOC102172205(dist=8667),LOC102172488(dist=15143)	1	135186612	A	G
intergenic	LOC102172205(dist=8685),LOC102172488(dist=15125)	1	135186630	C	T
intergenic	LOC102172205(dist=8807),LOC102172488(dist=15003)	1	135186752	G	A
intergenic	LOC102172205(dist=8812),LOC102172488(dist=14998)	1	135186757	A	G
intergenic	LOC102172205(dist=8817),LOC102172488(dist=14993)	1	135186762	C	A
intergenic	LOC102172205(dist=8821),LOC102172488(dist=14989)	1	135186766	A	G
intergenic	LOC102172205(dist=8854),LOC102172488(dist=14956)	1	135186799	A	C
intergenic	LOC102172205(dist=8877),LOC102172488(dist=14933)	1	135186822	C	T
intergenic	LOC102172205(dist=8942),LOC102172488(dist=14868)	1	135186887	C	T
intergenic	LOC102172205(dist=8944),LOC102172488(dist=14866)	1	135186889	A	G
intergenic	LOC102172205(dist=9005),LOC102172488(dist=14805)	1	135186950	T	C
intergenic	LOC102172205(dist=9079),LOC102172488(dist=14731)	1	135187024	G	A
intergenic	LOC102172205(dist=9210),LOC102172488(dist=14600)	1	135187155	C	T
intergenic	LOC102172205(dist=9280),LOC102172488(dist=14530)	1	135187225	G	A
intergenic	LOC102172205(dist=9319),LOC102172488(dist=14491)	1	135187264	G	A
intergenic	LOC102172205(dist=9587),LOC102172488(dist=14223)	1	135187532	G	C
intergenic	LOC102172205(dist=9594),LOC102172488(dist=14216)	1	135187539	C	A
intergenic	LOC102172205(dist=9619),LOC102172488(dist=14191)	1	135187564	C	T
intergenic	LOC102172205(dist=9622),LOC102172488(dist=14188)	1	135187567	C	A
intergenic	LOC102172205(dist=9666),LOC102172488(dist=14144)	1	135187611	A	G
intergenic	LOC102172205(dist=9692),LOC102172488(dist=14118)	1	135187637	C	T
intergenic	LOC102172205(dist=9774),LOC102172488(dist=14036)	1	135187719	T	G
intergenic	LOC102172205(dist=9802),LOC102172488(dist=14008)	1	135187747	T	C
intergenic	LOC102172205(dist=9803),LOC102172488(dist=14007)	1	135187748	A	G
intergenic	LOC102172205(dist=9837),LOC102172488(dist=13973)	1	135187782	T	C
intergenic	LOC102172205(dist=10132),LOC102172488(dist=13678)	1	135188077	G	A
intergenic	LOC102172205(dist=10146),LOC102172488(dist=13664)	1	135188091	A	G
intergenic	LOC102172205(dist=10272),LOC102172488(dist=13538)	1	135188217	A	G
intergenic	LOC102172205(dist=10433),LOC102172488(dist=13377)	1	135188378	C	G
intergenic	LOC102172205(dist=10441),LOC102172488(dist=13369)	1	135188386	G	T
intergenic	LOC102172205(dist=10470),LOC102172488(dist=13340)	1	135188415	A	G
intergenic	LOC102172205(dist=10503),LOC102172488(dist=13307)	1	135188448	G	A
intergenic	LOC102172205(dist=10593),LOC102172488(dist=13217)	1	135188538	T	C
intergenic	LOC102172205(dist=10630),LOC102172488(dist=13180)	1	135188575	C	T
intergenic	LOC102172205(dist=10664),LOC102172488(dist=13146)	1	135188609	T	C
intergenic	LOC102172205(dist=10738),LOC102172488(dist=13072)	1	135188683	T	C
intergenic	LOC102172205(dist=10767),LOC102172488(dist=13043)	1	135188712	A	G
intergenic	LOC102172205(dist=10973),LOC102172488(dist=12837)	1	135188918	G	A
intergenic	LOC102172205(dist=11105),LOC102172488(dist=12705)	1	135189050	A	C
intergenic	LOC102172205(dist=11164),LOC102172488(dist=12646)	1	135189109	G	A
intergenic	LOC102172205(dist=11178),LOC102172488(dist=12632)	1	135189123	G	A
intergenic	LOC102172205(dist=11192),LOC102172488(dist=12618)	1	135189137	T	G
intergenic	LOC102172205(dist=11206),LOC102172488(dist=12604)	1	135189151	A	G
intergenic	LOC102172205(dist=11210),LOC102172488(dist=12600)	1	135189155	G	T
intergenic	LOC102172205(dist=11306),LOC102172488(dist=12504)	1	135189251	T	C
intergenic	LOC102172205(dist=11432),LOC102172488(dist=12378)	1	135189377	A	G
intergenic	LOC102172205(dist=11445),LOC102172488(dist=12365)	1	135189390	C	T
intergenic	LOC102172205(dist=11447),LOC102172488(dist=12363)	1	135189392	A	G
intergenic	LOC102172205(dist=11473),LOC102172488(dist=12337)	1	135189418	T	C
intergenic	LOC102172205(dist=11478),LOC102172488(dist=12332)	1	135189423	G	A
intergenic	LOC102172205(dist=11511),LOC102172488(dist=12299)	1	135189456	T	C
intergenic	LOC102172205(dist=11516),LOC102172488(dist=12294)	1	135189461	T	C
intergenic	LOC102172205(dist=11552),LOC102172488(dist=12258)	1	135189497	C	T
intergenic	LOC102172205(dist=11557),LOC102172488(dist=12253)	1	135189502	A	G
intergenic	LOC102172205(dist=11582),LOC102172488(dist=12228)	1	135189527	G	A
intergenic	LOC102172205(dist=11591),LOC102172488(dist=12219)	1	135189536	T	A
intergenic	LOC102172205(dist=11659),LOC102172488(dist=12151)	1	135189604	A	G
intergenic	LOC102172205(dist=11664),LOC102172488(dist=12146)	1	135189609	T	C
intergenic	LOC102172205(dist=11695),LOC102172488(dist=12115)	1	135189640	T	C
intergenic	LOC102172205(dist=11696),LOC102172488(dist=12114)	1	135189641	G	T
intergenic	LOC102172205(dist=11742),LOC102172488(dist=12068)	1	135189687	C	T
intergenic	LOC102172205(dist=11769),LOC102172488(dist=12041)	1	135189714	C	T
intergenic	LOC102172205(dist=11834),LOC102172488(dist=11976)	1	135189779	A	T
intergenic	LOC102172205(dist=11907),LOC102172488(dist=11903)	1	135189852	A	T
intergenic	LOC102172205(dist=11915),LOC102172488(dist=11895)	1	135189860	T	C
intergenic	LOC102172205(dist=12091),LOC102172488(dist=11719)	1	135190036	T	C
intergenic	LOC102172205(dist=12103),LOC102172488(dist=11707)	1	135190048	A	T
intergenic	LOC102172205(dist=12193),LOC102172488(dist=11617)	1	135190138	G	A
intergenic	LOC102172205(dist=12258),LOC102172488(dist=11552)	1	135190203	A	G
intergenic	LOC102172205(dist=12291),LOC102172488(dist=11519)	1	135190236	G	A
intergenic	LOC102172205(dist=12296),LOC102172488(dist=11514)	1	135190241	T	C
intergenic	LOC102172205(dist=12302),LOC102172488(dist=11508)	1	135190247	A	G
intergenic	LOC102172205(dist=12622),LOC102172488(dist=11188)	1	135190567	A	G
intergenic	LOC102172205(dist=12720),LOC102172488(dist=11090)	1	135190665	G	A
intergenic	LOC102172205(dist=12732),LOC102172488(dist=11078)	1	135190677	T	C
intergenic	LOC102172205(dist=12779),LOC102172488(dist=11031)	1	135190724	T	C
intergenic	LOC102172205(dist=12786),LOC102172488(dist=11024)	1	135190731	A	G
intergenic	LOC102172205(dist=12847),LOC102172488(dist=10963)	1	135190792	A	C
intergenic	LOC102172205(dist=12910),LOC102172488(dist=10900)	1	135190855	T	C
intergenic	LOC102172205(dist=13018),LOC102172488(dist=10792)	1	135190963	G	A
intergenic	LOC102172205(dist=13088),LOC102172488(dist=10722)	1	135191033	G	A
intergenic	LOC102172205(dist=13095),LOC102172488(dist=10715)	1	135191040	C	A
intergenic	LOC102172205(dist=13223),LOC102172488(dist=10587)	1	135191168	T	C
intergenic	LOC102172205(dist=13240),LOC102172488(dist=10570)	1	135191185	T	C
intergenic	LOC102172205(dist=13265),LOC102172488(dist=10545)	1	135191210	C	T
intergenic	LOC102172205(dist=13272),LOC102172488(dist=10538)	1	135191217	A	G
intergenic	LOC102172205(dist=13344),LOC102172488(dist=10466)	1	135191289	T	G
intergenic	LOC102172205(dist=13387),LOC102172488(dist=10423)	1	135191332	T	G
intergenic	LOC102172205(dist=13401),LOC102172488(dist=10409)	1	135191346	A	G
intergenic	LOC102172205(dist=13496),LOC102172488(dist=10314)	1	135191441	T	C
intergenic	LOC102172205(dist=13510),LOC102172488(dist=10300)	1	135191455	A	T
intergenic	LOC102172205(dist=13560),LOC102172488(dist=10250)	1	135191505	C	G
intergenic	LOC102172205(dist=13565),LOC102172488(dist=10245)	1	135191510	A	G
intergenic	LOC102172205(dist=13571),LOC102172488(dist=10239)	1	135191516	G	A
intergenic	LOC102172205(dist=13617),LOC102172488(dist=10193)	1	135191562	G	A
intergenic	LOC102172205(dist=13632),LOC102172488(dist=10178)	1	135191577	C	T
intergenic	LOC102172205(dist=13710),LOC102172488(dist=10100)	1	135191655	G	A
intergenic	LOC102172205(dist=14181),LOC102172488(dist=9629)	1	135192126	G	A
intergenic	LOC102172205(dist=14216),LOC102172488(dist=9594)	1	135192161	G	A
intergenic	LOC102172205(dist=14257),LOC102172488(dist=9553)	1	135192202	T	C
intergenic	LOC102172205(dist=14386),LOC102172488(dist=9424)	1	135192331	A	G
intergenic	LOC102172205(dist=14505),LOC102172488(dist=9305)	1	135192450	A	C
intergenic	LOC102172205(dist=14637),LOC102172488(dist=9173)	1	135192582	A	G
intergenic	LOC102172205(dist=14837),LOC102172488(dist=8973)	1	135192782	T	C
intergenic	LOC102172205(dist=14845),LOC102172488(dist=8965)	1	135192790	G	A
intergenic	LOC102172205(dist=14890),LOC102172488(dist=8920)	1	135192835	A	G
intergenic	LOC102172205(dist=14901),LOC102172488(dist=8909)	1	135192846	C	T
intergenic	LOC102172205(dist=14924),LOC102172488(dist=8886)	1	135192869	T	C
intergenic	LOC102172205(dist=14958),LOC102172488(dist=8852)	1	135192903	T	C
intergenic	LOC102172205(dist=14959),LOC102172488(dist=8851)	1	135192904	G	A
intergenic	LOC102172205(dist=14963),LOC102172488(dist=8847)	1	135192908	C	T
intergenic	LOC102172205(dist=14977),LOC102172488(dist=8833)	1	135192922	C	T
intergenic	LOC102172205(dist=15157),LOC102172488(dist=8653)	1	135193102	T	C
intergenic	LOC102172205(dist=15268),LOC102172488(dist=8542)	1	135193213	G	A
intergenic	LOC102172205(dist=15371),LOC102172488(dist=8439)	1	135193316	G	A
intergenic	LOC102172205(dist=15490),LOC102172488(dist=8320)	1	135193435	C	T
intergenic	LOC102172205(dist=15732),LOC102172488(dist=8078)	1	135193677	A	C
intergenic	LOC102172205(dist=15787),LOC102172488(dist=8023)	1	135193732	C	A
intergenic	LOC102172205(dist=16045),LOC102172488(dist=7765)	1	135193990	C	T
intergenic	LOC102172205(dist=16410),LOC102172488(dist=7400)	1	135194355	G	A
intergenic	LOC102172205(dist=16416),LOC102172488(dist=7394)	1	135194361	G	A
intergenic	LOC102172205(dist=16470),LOC102172488(dist=7340)	1	135194415	G	A
intergenic	LOC102172205(dist=16667),LOC102172488(dist=7143)	1	135194612	C	T
intergenic	LOC102172205(dist=16922),LOC102172488(dist=6888)	1	135194867	G	A
intergenic	LOC102172205(dist=17496),LOC102172488(dist=6314)	1	135195441	G	A
intergenic	LOC102172205(dist=17506),LOC102172488(dist=6304)	1	135195451	G	A
intergenic	LOC102172205(dist=18307),LOC102172488(dist=5503)	1	135196252	G	T
intergenic	LOC102172205(dist=18584),LOC102172488(dist=5226)	1	135196529	A	G
intergenic	LOC102172205(dist=18871),LOC102172488(dist=4939)	1	135196816	A	C
intergenic	LOC102172205(dist=19317),LOC102172488(dist=4493)	1	135197262	C	A
intergenic	LOC102172205(dist=19335),LOC102172488(dist=4475)	1	135197280	G	C
intergenic	LOC102172205(dist=19418),LOC102172488(dist=4392)	1	135197363	C	A
intergenic	LOC102172205(dist=19553),LOC102172488(dist=4257)	1	135197498	T	C
intergenic	LOC102172205(dist=19648),LOC102172488(dist=4162)	1	135197593	C	T
intergenic	LOC102172205(dist=19683),LOC102172488(dist=4127)	1	135197628	T	C
intergenic	LOC102172205(dist=19969),LOC102172488(dist=3841)	1	135197914	C	A
intergenic	LOC102172205(dist=22697),LOC102172488(dist=1113)	1	135200642	C	T
downstream	LOC102172488	1	135200843	A	G
downstream	LOC102172488	1	135201093	G	C
downstream	LOC102172488	1	135201291	T	C
downstream	LOC102172488	1	135201311	C	T
UTR3	LOC102172488(rna-XM_005675552.3:c.*432G>A,rna-XM_005675553.3:c.*432G>A)	1	135202052	C	T
UTR3	LOC102172488(rna-XM_005675552.3:c.*312G>T,rna-XM_005675553.3:c.*312G>T)	1	135202172	C	A
intronic	LOC102172488	1	135202590	T	C
intronic	LOC102172488	1	135202675	T	C
intronic	LOC102172488	1	135203079	A	G
intronic	LOC102172488	1	135204045	G	A
intronic	LOC102172488	1	135204448	C	T
intronic	LOC102172488	1	135204791	C	T
intronic	LOC102172488	1	135205406	A	G
intronic	LOC102172488	1	135205650	G	A
intronic	LOC102172488	1	135208285	G	C
intronic	LOC102172488	1	135208510	A	G
intronic	LOC102172488	1	135209975	G	A
intronic	LOC102172488	1	135210154	G	C
intronic	LOC102172488	1	135210546	A	G
intronic	LOC102172488	1	135211703	A	T
intronic	LOC102172488	1	135211861	A	C
intronic	LOC102172488	1	135212395	A	G
exonic	LOC102172488	1	135212492	A	G
intronic	LOC102172488	1	135212915	C	T
intronic	LOC102172488	1	135213002	T	C
intronic	LOC102172488	1	135213194	C	A
intronic	LOC102172488	1	135213287	T	C
intronic	LOC102172488	1	135213351	T	C
intronic	LOC102172488	1	135213890	T	C
intronic	LOC102172488	1	135214377	A	G
intronic	LOC102172488	1	135214884	T	C
intronic	LOC102172488	1	135214970	A	G
intronic	LOC102172488	1	135215569	A	G
exonic	LOC102172488	1	135215903	G	C
intronic	LOC102172488	1	135216218	A	T
intronic	LOC102172488	1	135216502	A	G
intronic	LOC102172488	1	135217447	T	C
intronic	LOC102172488	1	135217659	T	C
intronic	LOC102172488	1	135217678	C	A
intronic	LOC102172488	1	135217689	G	A
intronic	LOC102172488	1	135217843	C	T
intronic	LOC102172488	1	135218061	G	A
intronic	LOC102172488	1	135218303	C	T
intronic	LOC102172488	1	135218524	C	T
intronic	LOC102172488	1	135219086	C	T
intronic	LOC102172488	1	135219093	A	T
intronic	LOC102172488	1	135219247	C	T
intronic	LOC102172488	1	135219316	T	C
intronic	LOC102172488	1	135219339	C	A
intronic	LOC102172488	1	135219423	G	C
exonic	LOC102172488	1	135219511	T	C
exonic	LOC102172488	1	135219568	A	G
intronic	LOC102172488	1	135219671	C	G
intronic	LOC102172488	1	135219694	T	C
intronic	LOC102172488	1	135219772	G	A
intronic	LOC102172488	1	135219773	C	A
intronic	LOC102172488	1	135219781	T	A
intronic	LOC102172488	1	135219786	C	T
intronic	LOC102172488	1	135219789	A	G
intronic	LOC102172488	1	135219814	C	T
intronic	LOC102172488	1	135220261	C	T
intronic	LOC102172488	1	135220589	T	C
intronic	LOC102172488	1	135220640	C	T
intronic	LOC102172488	1	135220860	A	G
intronic	LOC102172488	1	135221000	T	C
intronic	LOC102172488	1	135221001	G	A
intronic	LOC102172488	1	135221041	T	C
intronic	LOC102172488	1	135221074	C	T
intronic	LOC102172488	1	135221292	T	C
intronic	LOC102172488	1	135221978	A	G
intronic	LOC102172488	1	135223040	T	G
intronic	LOC102172488	1	135223089	A	G
intronic	LOC102172488	1	135223611	G	A
intronic	LOC102172488	1	135223719	A	C
intronic	LOC102172488	1	135225553	A	G
intronic	LOC102172488	1	135225592	C	T
intronic	LOC102172488	1	135226381	A	G
intronic	LOC102172488	1	135226673	A	G
intronic	LOC102172488	1	135227014	A	G
intronic	LOC102172488	1	135227084	A	G
intronic	LOC102172488	1	135227122	T	C
intronic	LOC102172488	1	135227125	T	C
intronic	LOC102172488	1	135227158	T	G
intronic	LOC102172488	1	135227159	T	A
intronic	LOC102172488	1	135227654	A	G
intronic	LOC102172488	1	135227747	A	G
intronic	LOC102172488	1	135227897	C	T
intronic	LOC102172488	1	135228573	T	G
intronic	LOC102172488	1	135229104	G	A
intronic	LOC102172488	1	135229148	A	G
intronic	LOC102172488	1	135229219	G	A
exonic	LOC102172488	1	135229322	A	G
intronic	LOC102172488	1	135229726	A	G
intronic	LOC102172488	1	135230213	T	C
exonic	LOC102172488	1	135230689	G	A
intronic	LOC102172488	1	135233384	T	G
intronic	LOC102172488	1	135235906	C	T
intronic	LOC102172488	1	135236035	G	A
intronic	LOC102172488	1	135236785	C	T
intronic	LOC102172488	1	135237193	G	A
intronic	LOC102172488	1	135237204	G	T
intronic	LOC102172488	1	135237450	G	A
intronic	LOC102172488	1	135237475	T	G
intronic	LOC102172488	1	135237671	G	A
intronic	LOC102172488	1	135238004	C	A
intronic	LOC102172488	1	135238867	T	G
intronic	LOC102172488	1	135239160	C	T
intronic	LOC102172488	1	135239755	C	T
intronic	LOC102172488	1	135239868	C	A
intronic	LOC102172488	1	135240040	G	A
intronic	LOC102172488	1	135240115	T	C
intronic	LOC102172488	1	135240473	A	T
intronic	LOC102172488	1	135240952	A	G
intronic	LOC102172488	1	135240996	C	G
intronic	LOC102172488	1	135241239	T	C
intronic	LOC102172488	1	135241608	C	T
intronic	LOC102172488	1	135241710	C	T
intronic	LOC102172488	1	135242994	T	C
intronic	LOC102172488	1	135243189	G	C
intronic	LOC102172488	1	135243907	C	G
intronic	LOC102172488	1	135243923	G	A
intronic	LOC102172488	1	135244277	T	G
intronic	LOC102172488	1	135244664	T	C
intronic	LOC102172488	1	135244737	G	A
intronic	LOC102172488	1	135244800	T	C
intronic	LOC102172488	1	135245427	G	A
intronic	LOC102172488	1	135245457	C	G
intronic	LOC102172488	1	135245543	G	C
intronic	LOC102172488	1	135245986	C	T
intronic	LOC102172488	1	135246140	C	G
intergenic	LOC102172488(dist=4540),TOPBP1(dist=39940)	1	135251606	T	C
intergenic	LOC102172488(dist=4560),TOPBP1(dist=39920)	1	135251626	G	C
intergenic	LOC102172488(dist=4651),TOPBP1(dist=39829)	1	135251717	G	A
intergenic	LOC102172488(dist=4744),TOPBP1(dist=39736)	1	135251810	G	A
intergenic	LOC102172488(dist=5050),TOPBP1(dist=39430)	1	135252116	C	A
intergenic	LOC102172488(dist=5382),TOPBP1(dist=39098)	1	135252448	C	G
intergenic	LOC102172488(dist=5464),TOPBP1(dist=39016)	1	135252530	C	A
intergenic	LOC102172488(dist=5898),TOPBP1(dist=38582)	1	135252964	A	G
intergenic	LOC102172488(dist=5954),TOPBP1(dist=38526)	1	135253020	C	A
intergenic	LOC102172488(dist=6112),TOPBP1(dist=38368)	1	135253178	G	A
intergenic	LOC102172488(dist=6215),TOPBP1(dist=38265)	1	135253281	T	C
intergenic	LOC102172488(dist=6849),TOPBP1(dist=37631)	1	135253915	C	T
intergenic	LOC102172488(dist=6967),TOPBP1(dist=37513)	1	135254033	A	G
intergenic	LOC102172488(dist=7872),TOPBP1(dist=36608)	1	135254938	C	T
intergenic	LOC102172488(dist=7940),TOPBP1(dist=36540)	1	135255006	T	C
intergenic	LOC102172488(dist=8593),TOPBP1(dist=35887)	1	135255659	T	C
intergenic	LOC102172488(dist=9357),TOPBP1(dist=35123)	1	135256423	A	G
intergenic	LOC102172488(dist=9866),TOPBP1(dist=34614)	1	135256932	G	A
intergenic	LOC102172488(dist=9917),TOPBP1(dist=34563)	1	135256983	G	A
intergenic	LOC102172488(dist=10872),TOPBP1(dist=33608)	1	135257938	A	G
intergenic	LOC102172488(dist=11266),TOPBP1(dist=33214)	1	135258332	A	G
intergenic	LOC102172488(dist=11414),TOPBP1(dist=33066)	1	135258480	A	G
intergenic	LOC102172488(dist=11499),TOPBP1(dist=32981)	1	135258565	G	T
intergenic	LOC102172488(dist=11760),TOPBP1(dist=32720)	1	135258826	A	C
intergenic	LOC102172488(dist=11913),TOPBP1(dist=32567)	1	135258979	A	G
intergenic	LOC102172488(dist=12207),TOPBP1(dist=32273)	1	135259273	A	G
intergenic	LOC102172488(dist=12318),TOPBP1(dist=32162)	1	135259384	T	G
intergenic	LOC102172488(dist=12322),TOPBP1(dist=32158)	1	135259388	T	C
intergenic	LOC102172488(dist=13538),TOPBP1(dist=30942)	1	135260604	T	C
intergenic	LOC102172488(dist=13594),TOPBP1(dist=30886)	1	135260660	T	C
intergenic	LOC102172488(dist=17118),TOPBP1(dist=27362)	1	135264184	T	C
intergenic	LOC102172488(dist=24656),TOPBP1(dist=19824)	1	135271722	A	G
intergenic	LOC102172488(dist=24666),TOPBP1(dist=19814)	1	135271732	T	C
intergenic	LOC102172488(dist=24676),TOPBP1(dist=19804)	1	135271742	A	T
intergenic	LOC102172488(dist=24760),TOPBP1(dist=19720)	1	135271826	C	T
intergenic	LOC102172488(dist=26265),TOPBP1(dist=18215)	1	135273331	T	C
intergenic	LOC102172488(dist=26334),TOPBP1(dist=18146)	1	135273400	C	A
intergenic	LOC102172488(dist=27145),TOPBP1(dist=17335)	1	135274211	A	C
intergenic	LOC102172488(dist=29048),TOPBP1(dist=15432)	1	135276114	G	A
intergenic	LOC102172488(dist=31800),TOPBP1(dist=12680)	1	135278866	A	G
intergenic	LOC102172488(dist=32349),TOPBP1(dist=12131)	1	135279415	G	A
intergenic	LOC102172488(dist=33674),TOPBP1(dist=10806)	1	135280740	A	G
intergenic	LOC102172488(dist=34396),TOPBP1(dist=10084)	1	135281462	G	T
intergenic	LOC102172488(dist=34550),TOPBP1(dist=9930)	1	135281616	A	C
intergenic	LOC102172488(dist=34708),TOPBP1(dist=9772)	1	135281774	C	T
intergenic	LOC102172488(dist=35041),TOPBP1(dist=9439)	1	135282107	G	C
intergenic	LOC102172488(dist=35239),TOPBP1(dist=9241)	1	135282305	G	A
intergenic	LOC102172488(dist=35721),TOPBP1(dist=8759)	1	135282787	A	C
intergenic	LOC102172488(dist=35767),TOPBP1(dist=8713)	1	135282833	T	C
intergenic	LOC102172488(dist=35831),TOPBP1(dist=8649)	1	135282897	T	C
intergenic	LOC102172488(dist=36035),TOPBP1(dist=8445)	1	135283101	G	A
intergenic	LOC102172488(dist=36152),TOPBP1(dist=8328)	1	135283218	G	A
intergenic	LOC102172488(dist=36167),TOPBP1(dist=8313)	1	135283233	G	A
intergenic	LOC102172488(dist=36420),TOPBP1(dist=8060)	1	135283486	T	G
intergenic	LOC102172488(dist=36485),TOPBP1(dist=7995)	1	135283551	C	T
intergenic	LOC102172488(dist=36818),TOPBP1(dist=7662)	1	135283884	G	A
intergenic	LOC102172488(dist=37126),TOPBP1(dist=7354)	1	135284192	A	G
intergenic	LOC102172488(dist=37216),TOPBP1(dist=7264)	1	135284282	T	C
intergenic	LOC102172488(dist=37318),TOPBP1(dist=7162)	1	135284384	A	G
intergenic	LOC102172488(dist=37412),TOPBP1(dist=7068)	1	135284478	G	T
intergenic	LOC102172488(dist=37442),TOPBP1(dist=7038)	1	135284508	A	C
intergenic	LOC102172488(dist=37688),TOPBP1(dist=6792)	1	135284754	A	G
intergenic	LOC102172488(dist=37878),TOPBP1(dist=6602)	1	135284944	A	G
intergenic	LOC102172488(dist=37994),TOPBP1(dist=6486)	1	135285060	G	T
intergenic	LOC102172488(dist=38013),TOPBP1(dist=6467)	1	135285079	T	C
intergenic	LOC102172488(dist=38040),TOPBP1(dist=6440)	1	135285106	G	A
intergenic	LOC102172488(dist=38324),TOPBP1(dist=6156)	1	135285390	C	T
intergenic	LOC102172488(dist=38356),TOPBP1(dist=6124)	1	135285422	G	C
intergenic	LOC102172488(dist=38476),TOPBP1(dist=6004)	1	135285542	T	C
intergenic	LOC102172488(dist=38539),TOPBP1(dist=5941)	1	135285605	A	G
intergenic	LOC102172488(dist=38846),TOPBP1(dist=5634)	1	135285912	C	G
intergenic	LOC102172488(dist=39042),TOPBP1(dist=5438)	1	135286108	T	G
intergenic	LOC102172488(dist=39185),TOPBP1(dist=5295)	1	135286251	G	A
intergenic	LOC102172488(dist=39267),TOPBP1(dist=5213)	1	135286333	T	C
intergenic	LOC102172488(dist=39291),TOPBP1(dist=5189)	1	135286357	C	T
intergenic	LOC102172488(dist=39372),TOPBP1(dist=5108)	1	135286438	C	T
intergenic	LOC102172488(dist=39377),TOPBP1(dist=5103)	1	135286443	T	C
intergenic	LOC102172488(dist=39565),TOPBP1(dist=4915)	1	135286631	A	G
intergenic	LOC102172488(dist=39584),TOPBP1(dist=4896)	1	135286650	C	G
intergenic	LOC102172488(dist=39674),TOPBP1(dist=4806)	1	135286740	G	T
intergenic	LOC102172488(dist=39736),TOPBP1(dist=4744)	1	135286802	C	A
intergenic	LOC102172488(dist=40805),TOPBP1(dist=3675)	1	135287871	C	A
intergenic	LOC102172488(dist=40832),TOPBP1(dist=3648)	1	135287898	A	G
intergenic	LOC102172488(dist=40870),TOPBP1(dist=3610)	1	135287936	C	A
intergenic	LOC102172488(dist=41007),TOPBP1(dist=3473)	1	135288073	A	G
intergenic	LOC102172488(dist=41056),TOPBP1(dist=3424)	1	135288122	T	G
intergenic	LOC102172488(dist=41086),TOPBP1(dist=3394)	1	135288152	T	G
intergenic	LOC102172488(dist=41426),TOPBP1(dist=3054)	1	135288492	C	G
intergenic	LOC102172488(dist=41495),TOPBP1(dist=2985)	1	135288561	T	C
intergenic	LOC102172488(dist=41501),TOPBP1(dist=2979)	1	135288567	G	A
intergenic	LOC102172488(dist=41505),TOPBP1(dist=2975)	1	135288571	A	C
intergenic	LOC102172488(dist=41525),TOPBP1(dist=2955)	1	135288591	G	T
intergenic	LOC102172488(dist=41533),TOPBP1(dist=2947)	1	135288599	T	C
intergenic	LOC102172488(dist=41616),TOPBP1(dist=2864)	1	135288682	T	G
intergenic	LOC102172488(dist=41627),TOPBP1(dist=2853)	1	135288693	G	T
intergenic	LOC102172488(dist=41793),TOPBP1(dist=2687)	1	135288859	G	A
intergenic	LOC102172488(dist=42104),TOPBP1(dist=2376)	1	135289170	T	C
intergenic	LOC102172488(dist=42187),TOPBP1(dist=2293)	1	135289253	A	G
intergenic	LOC102172488(dist=42250),TOPBP1(dist=2230)	1	135289316	T	C
intergenic	LOC102172488(dist=42301),TOPBP1(dist=2179)	1	135289367	G	T
intergenic	LOC102172488(dist=42713),TOPBP1(dist=1767)	1	135289779	A	G
intergenic	LOC102172488(dist=42779),TOPBP1(dist=1701)	1	135289845	A	G
intergenic	CDV3(dist=33866),BFSP2(dist=44102)	1	135460236	T	C
intergenic	CDV3(dist=34524),BFSP2(dist=43444)	1	135460894	T	A
intergenic	CDV3(dist=34586),BFSP2(dist=43382)	1	135460956	G	T
intergenic	CDV3(dist=34632),BFSP2(dist=43336)	1	135461002	C	T
intergenic	CDV3(dist=41321),BFSP2(dist=36647)	1	135467691	A	G
intergenic	CDV3(dist=42858),BFSP2(dist=35110)	1	135469228	C	T
intergenic	CDV3(dist=43630),BFSP2(dist=34338)	1	135470000	C	T
intergenic	CDV3(dist=44293),BFSP2(dist=33675)	1	135470663	C	T
intergenic	CDV3(dist=44294),BFSP2(dist=33674)	1	135470664	A	G
intergenic	CDV3(dist=44297),BFSP2(dist=33671)	1	135470667	T	A
intergenic	CDV3(dist=47620),BFSP2(dist=30348)	1	135473990	T	G
intergenic	CDV3(dist=48892),BFSP2(dist=29076)	1	135475262	T	C
intergenic	CDV3(dist=48935),BFSP2(dist=29033)	1	135475305	G	A
intergenic	CDV3(dist=48985),BFSP2(dist=28983)	1	135475355	T	C
intergenic	CDV3(dist=49317),BFSP2(dist=28651)	1	135475687	C	T
intergenic	CDV3(dist=49659),BFSP2(dist=28309)	1	135476029	A	G
intergenic	CDV3(dist=49725),BFSP2(dist=28243)	1	135476095	G	C
intergenic	CDV3(dist=50002),BFSP2(dist=27966)	1	135476372	T	C
intergenic	CDV3(dist=50320),BFSP2(dist=27648)	1	135476690	A	G
intergenic	CDV3(dist=51028),BFSP2(dist=26940)	1	135477398	G	A
intergenic	CDV3(dist=51363),BFSP2(dist=26605)	1	135477733	T	G
intergenic	CDV3(dist=51751),BFSP2(dist=26217)	1	135478121	G	A
intergenic	CDV3(dist=52046),BFSP2(dist=25922)	1	135478416	T	C
intergenic	CDV3(dist=52055),BFSP2(dist=25913)	1	135478425	T	G
intergenic	CDV3(dist=52560),BFSP2(dist=25408)	1	135478930	C	A
intergenic	CDV3(dist=52562),BFSP2(dist=25406)	1	135478932	C	A
intergenic	CDV3(dist=52981),BFSP2(dist=24987)	1	135479351	G	A
intergenic	CDV3(dist=54048),BFSP2(dist=23920)	1	135480418	G	C
intergenic	CDV3(dist=54411),BFSP2(dist=23557)	1	135480781	G	T
intergenic	CDV3(dist=54640),BFSP2(dist=23328)	1	135481010	T	C
intergenic	CDV3(dist=54744),BFSP2(dist=23224)	1	135481114	G	A
intergenic	CDV3(dist=55198),BFSP2(dist=22770)	1	135481568	G	A
intergenic	CDV3(dist=55879),BFSP2(dist=22089)	1	135482249	C	A
intergenic	CDV3(dist=55906),BFSP2(dist=22062)	1	135482276	A	T
intergenic	CDV3(dist=55951),BFSP2(dist=22017)	1	135482321	C	A
intergenic	CDV3(dist=56021),BFSP2(dist=21947)	1	135482391	C	A
intergenic	CDV3(dist=56072),BFSP2(dist=21896)	1	135482442	T	G
intergenic	CDV3(dist=56190),BFSP2(dist=21778)	1	135482560	T	C
intergenic	CDV3(dist=56274),BFSP2(dist=21694)	1	135482644	G	A
intergenic	CDV3(dist=56301),BFSP2(dist=21667)	1	135482671	G	A
intergenic	CDV3(dist=56554),BFSP2(dist=21414)	1	135482924	A	T
intergenic	CDV3(dist=56659),BFSP2(dist=21309)	1	135483029	A	T
intergenic	CDV3(dist=56727),BFSP2(dist=21241)	1	135483097	G	C
intergenic	CDV3(dist=56834),BFSP2(dist=21134)	1	135483204	T	C
intergenic	CDV3(dist=56973),BFSP2(dist=20995)	1	135483343	A	G
intergenic	CDV3(dist=56988),BFSP2(dist=20980)	1	135483358	T	C
intergenic	CDV3(dist=57039),BFSP2(dist=20929)	1	135483409	G	A
intergenic	CDV3(dist=57042),BFSP2(dist=20926)	1	135483412	A	G
intergenic	CDV3(dist=57043),BFSP2(dist=20925)	1	135483413	C	G
intergenic	CDV3(dist=57099),BFSP2(dist=20869)	1	135483469	G	A
intergenic	CDV3(dist=57239),BFSP2(dist=20729)	1	135483609	C	A
intergenic	CDV3(dist=57244),BFSP2(dist=20724)	1	135483614	C	A
intergenic	CDV3(dist=57263),BFSP2(dist=20705)	1	135483633	C	T
intergenic	CDV3(dist=57432),BFSP2(dist=20536)	1	135483802	T	C
intergenic	CDV3(dist=57439),BFSP2(dist=20529)	1	135483809	T	C
intergenic	CDV3(dist=57445),BFSP2(dist=20523)	1	135483815	T	C
intergenic	CDV3(dist=57449),BFSP2(dist=20519)	1	135483819	C	A
intergenic	CDV3(dist=57508),BFSP2(dist=20460)	1	135483878	T	C
intergenic	CDV3(dist=57550),BFSP2(dist=20418)	1	135483920	C	T
intergenic	CDV3(dist=57599),BFSP2(dist=20369)	1	135483969	G	A
intergenic	CDV3(dist=57720),BFSP2(dist=20248)	1	135484090	C	T
intergenic	CDV3(dist=57791),BFSP2(dist=20177)	1	135484161	C	T
intergenic	CDV3(dist=57792),BFSP2(dist=20176)	1	135484162	A	G
intergenic	CDV3(dist=57794),BFSP2(dist=20174)	1	135484164	G	A
intergenic	CDV3(dist=57806),BFSP2(dist=20162)	1	135484176	G	A
intergenic	CDV3(dist=57826),BFSP2(dist=20142)	1	135484196	C	A
intergenic	CDV3(dist=57897),BFSP2(dist=20071)	1	135484267	A	G
intergenic	CDV3(dist=57906),BFSP2(dist=20062)	1	135484276	T	C
intergenic	CDV3(dist=57923),BFSP2(dist=20045)	1	135484293	A	G
intergenic	CDV3(dist=57939),BFSP2(dist=20029)	1	135484309	G	A
intergenic	CDV3(dist=57972),BFSP2(dist=19996)	1	135484342	G	A
intergenic	CDV3(dist=58001),BFSP2(dist=19967)	1	135484371	C	T
intergenic	CDV3(dist=58070),BFSP2(dist=19898)	1	135484440	C	T
intergenic	CDV3(dist=58109),BFSP2(dist=19859)	1	135484479	T	A
intergenic	CDV3(dist=58553),BFSP2(dist=19415)	1	135484923	T	C
intergenic	CDV3(dist=59194),BFSP2(dist=18774)	1	135485564	T	A
intergenic	CDV3(dist=59333),BFSP2(dist=18635)	1	135485703	G	C
intergenic	CDV3(dist=59382),BFSP2(dist=18586)	1	135485752	G	A
intergenic	CDV3(dist=59450),BFSP2(dist=18518)	1	135485820	C	T
intergenic	CDV3(dist=59625),BFSP2(dist=18343)	1	135485995	A	C
intergenic	CDV3(dist=59648),BFSP2(dist=18320)	1	135486018	G	A
intergenic	CDV3(dist=59682),BFSP2(dist=18286)	1	135486052	C	G
intergenic	CDV3(dist=60045),BFSP2(dist=17923)	1	135486415	T	A
intergenic	CDV3(dist=60154),BFSP2(dist=17814)	1	135486524	C	G
intergenic	CDV3(dist=60179),BFSP2(dist=17789)	1	135486549	G	A
intergenic	CDV3(dist=60226),BFSP2(dist=17742)	1	135486596	C	A
intergenic	CDV3(dist=60239),BFSP2(dist=17729)	1	135486609	A	G
intergenic	CDV3(dist=60298),BFSP2(dist=17670)	1	135486668	T	A
intergenic	CDV3(dist=60300),BFSP2(dist=17668)	1	135486670	T	C
intergenic	CDV3(dist=60357),BFSP2(dist=17611)	1	135486727	C	T
intergenic	CDV3(dist=60361),BFSP2(dist=17607)	1	135486731	A	G
intergenic	CDV3(dist=60363),BFSP2(dist=17605)	1	135486733	G	A
intergenic	CDV3(dist=60415),BFSP2(dist=17553)	1	135486785	G	A
intergenic	CDV3(dist=60458),BFSP2(dist=17510)	1	135486828	C	T
intergenic	CDV3(dist=60496),BFSP2(dist=17472)	1	135486866	G	A
intergenic	CDV3(dist=60497),BFSP2(dist=17471)	1	135486867	C	T
intergenic	CDV3(dist=60507),BFSP2(dist=17461)	1	135486877	T	C
intergenic	CDV3(dist=60528),BFSP2(dist=17440)	1	135486898	G	A
intergenic	CDV3(dist=60740),BFSP2(dist=17228)	1	135487110	T	C
intergenic	CDV3(dist=60779),BFSP2(dist=17189)	1	135487149	C	T
intergenic	CDV3(dist=60801),BFSP2(dist=17167)	1	135487171	G	A
intergenic	CDV3(dist=60809),BFSP2(dist=17159)	1	135487179	G	A
intergenic	CDV3(dist=60824),BFSP2(dist=17144)	1	135487194	C	A
intergenic	CDV3(dist=60850),BFSP2(dist=17118)	1	135487220	C	T
intergenic	CDV3(dist=60898),BFSP2(dist=17070)	1	135487268	C	T
intergenic	CDV3(dist=60922),BFSP2(dist=17046)	1	135487292	G	C
intergenic	CDV3(dist=60930),BFSP2(dist=17038)	1	135487300	T	C
intergenic	CDV3(dist=60933),BFSP2(dist=17035)	1	135487303	G	A
intergenic	CDV3(dist=60943),BFSP2(dist=17025)	1	135487313	G	A
intergenic	CDV3(dist=60950),BFSP2(dist=17018)	1	135487320	G	A
intergenic	CDV3(dist=60951),BFSP2(dist=17017)	1	135487321	A	G
intergenic	CDV3(dist=60953),BFSP2(dist=17015)	1	135487323	A	G
intergenic	CDV3(dist=60961),BFSP2(dist=17007)	1	135487331	C	T
intergenic	CDV3(dist=60963),BFSP2(dist=17005)	1	135487333	G	A
intergenic	CDV3(dist=61016),BFSP2(dist=16952)	1	135487386	C	T
intergenic	CDV3(dist=61030),BFSP2(dist=16938)	1	135487400	G	T
intergenic	CDV3(dist=61101),BFSP2(dist=16867)	1	135487471	C	T
intergenic	CDV3(dist=61167),BFSP2(dist=16801)	1	135487537	A	G
intergenic	CDV3(dist=61216),BFSP2(dist=16752)	1	135487586	G	A
intergenic	CDV3(dist=61241),BFSP2(dist=16727)	1	135487611	C	A
intergenic	CDV3(dist=61280),BFSP2(dist=16688)	1	135487650	T	C
intergenic	CDV3(dist=61356),BFSP2(dist=16612)	1	135487726	G	T
intergenic	CDV3(dist=61447),BFSP2(dist=16521)	1	135487817	G	T
intergenic	CDV3(dist=61462),BFSP2(dist=16506)	1	135487832	T	C
intergenic	CDV3(dist=61536),BFSP2(dist=16432)	1	135487906	T	A
intergenic	CDV3(dist=61708),BFSP2(dist=16260)	1	135488078	T	C
intergenic	CDV3(dist=61774),BFSP2(dist=16194)	1	135488144	C	T
intergenic	CDV3(dist=61918),BFSP2(dist=16050)	1	135488288	T	C
intergenic	CDV3(dist=62002),BFSP2(dist=15966)	1	135488372	C	T
intergenic	CDV3(dist=62003),BFSP2(dist=15965)	1	135488373	T	G
intergenic	CDV3(dist=62106),BFSP2(dist=15862)	1	135488476	C	A
intergenic	CDV3(dist=62137),BFSP2(dist=15831)	1	135488507	G	A
intergenic	CDV3(dist=62174),BFSP2(dist=15794)	1	135488544	A	G
intergenic	CDV3(dist=62202),BFSP2(dist=15766)	1	135488572	C	T
intergenic	CDV3(dist=62221),BFSP2(dist=15747)	1	135488591	C	T
intergenic	CDV3(dist=62251),BFSP2(dist=15717)	1	135488621	G	T
intergenic	CDV3(dist=62317),BFSP2(dist=15651)	1	135488687	G	C
intergenic	CDV3(dist=62323),BFSP2(dist=15645)	1	135488693	C	T
intergenic	CDV3(dist=62325),BFSP2(dist=15643)	1	135488695	A	T
intergenic	CDV3(dist=62443),BFSP2(dist=15525)	1	135488813	C	T
intergenic	CDV3(dist=62732),BFSP2(dist=15236)	1	135489102	C	T
intergenic	CDV3(dist=62868),BFSP2(dist=15100)	1	135489238	A	G
intergenic	CDV3(dist=62914),BFSP2(dist=15054)	1	135489284	A	G
intergenic	CDV3(dist=62935),BFSP2(dist=15033)	1	135489305	A	G
intergenic	CDV3(dist=63188),BFSP2(dist=14780)	1	135489558	T	C
intergenic	CDV3(dist=63222),BFSP2(dist=14746)	1	135489592	G	A
intergenic	CDV3(dist=63320),BFSP2(dist=14648)	1	135489690	G	A
intergenic	CDV3(dist=63527),BFSP2(dist=14441)	1	135489897	A	G
intergenic	CDV3(dist=63804),BFSP2(dist=14164)	1	135490174	G	T
intergenic	CDV3(dist=64149),BFSP2(dist=13819)	1	135490519	C	T
intergenic	CDV3(dist=64150),BFSP2(dist=13818)	1	135490520	G	A
intergenic	CDV3(dist=64173),BFSP2(dist=13795)	1	135490543	A	G
intergenic	CDV3(dist=64209),BFSP2(dist=13759)	1	135490579	G	A
intergenic	CDV3(dist=64469),BFSP2(dist=13499)	1	135490839	T	C
intergenic	CDV3(dist=64524),BFSP2(dist=13444)	1	135490894	A	G
intergenic	CDV3(dist=64657),BFSP2(dist=13311)	1	135491027	C	T
intergenic	CDV3(dist=64802),BFSP2(dist=13166)	1	135491172	C	T
intergenic	CDV3(dist=64803),BFSP2(dist=13165)	1	135491173	A	G
intergenic	CDV3(dist=64968),BFSP2(dist=13000)	1	135491338	A	G
intergenic	CDV3(dist=65123),BFSP2(dist=12845)	1	135491493	G	A
intergenic	CDV3(dist=65145),BFSP2(dist=12823)	1	135491515	C	T
intergenic	CDV3(dist=65147),BFSP2(dist=12821)	1	135491517	G	A
intergenic	CDV3(dist=65188),BFSP2(dist=12780)	1	135491558	C	T
intergenic	CDV3(dist=65270),BFSP2(dist=12698)	1	135491640	G	T
intergenic	CDV3(dist=66166),BFSP2(dist=11802)	1	135492536	T	G
intergenic	CDV3(dist=66300),BFSP2(dist=11668)	1	135492670	A	G
intergenic	CDV3(dist=66454),BFSP2(dist=11514)	1	135492824	G	A
intergenic	CDV3(dist=66704),BFSP2(dist=11264)	1	135493074	G	A
intergenic	CDV3(dist=66766),BFSP2(dist=11202)	1	135493136	T	A
intergenic	CDV3(dist=66978),BFSP2(dist=10990)	1	135493348	G	C
intergenic	CDV3(dist=67043),BFSP2(dist=10925)	1	135493413	G	A
intergenic	CDV3(dist=67054),BFSP2(dist=10914)	1	135493424	G	A
intergenic	CDV3(dist=67099),BFSP2(dist=10869)	1	135493469	A	G
intergenic	CDV3(dist=67123),BFSP2(dist=10845)	1	135493493	T	C
intergenic	CDV3(dist=67137),BFSP2(dist=10831)	1	135493507	G	A
intergenic	CDV3(dist=67264),BFSP2(dist=10704)	1	135493634	C	T
intergenic	CDV3(dist=67362),BFSP2(dist=10606)	1	135493732	G	A
intergenic	CDV3(dist=67521),BFSP2(dist=10447)	1	135493891	T	C
intergenic	CDV3(dist=67951),BFSP2(dist=10017)	1	135494321	T	C
intergenic	CDV3(dist=67954),BFSP2(dist=10014)	1	135494324	A	G
intergenic	CDV3(dist=68055),BFSP2(dist=9913)	1	135494425	T	C
intergenic	CDV3(dist=68115),BFSP2(dist=9853)	1	135494485	A	G
intergenic	CDV3(dist=68126),BFSP2(dist=9842)	1	135494496	G	A
intergenic	CDV3(dist=68170),BFSP2(dist=9798)	1	135494540	C	A
intergenic	CDV3(dist=68689),BFSP2(dist=9279)	1	135495059	T	C
intergenic	CDV3(dist=68739),BFSP2(dist=9229)	1	135495109	G	A
intergenic	CDV3(dist=68750),BFSP2(dist=9218)	1	135495120	C	T
intergenic	CDV3(dist=68817),BFSP2(dist=9151)	1	135495187	C	T
intergenic	CDV3(dist=68848),BFSP2(dist=9120)	1	135495218	C	T
intergenic	CDV3(dist=68849),BFSP2(dist=9119)	1	135495219	G	A
intergenic	CDV3(dist=69073),BFSP2(dist=8895)	1	135495443	G	T
intergenic	CDV3(dist=69109),BFSP2(dist=8859)	1	135495479	T	G
intergenic	CDV3(dist=69129),BFSP2(dist=8839)	1	135495499	G	A
intergenic	CDV3(dist=69167),BFSP2(dist=8801)	1	135495537	G	A
intergenic	CDV3(dist=69215),BFSP2(dist=8753)	1	135495585	T	C
intergenic	CDV3(dist=69217),BFSP2(dist=8751)	1	135495587	C	A
intergenic	CDV3(dist=69218),BFSP2(dist=8750)	1	135495588	C	A
intergenic	CDV3(dist=69704),BFSP2(dist=8264)	1	135496074	G	A
intergenic	CDV3(dist=69770),BFSP2(dist=8198)	1	135496140	A	G
intergenic	CDV3(dist=69883),BFSP2(dist=8085)	1	135496253	T	C
intergenic	CDV3(dist=70322),BFSP2(dist=7646)	1	135496692	T	A
intergenic	CDV3(dist=70451),BFSP2(dist=7517)	1	135496821	T	G
intergenic	CDV3(dist=70456),BFSP2(dist=7512)	1	135496826	A	T
intergenic	CDV3(dist=70765),BFSP2(dist=7203)	1	135497135	A	G
intergenic	CDV3(dist=70805),BFSP2(dist=7163)	1	135497175	C	T
intergenic	CDV3(dist=70827),BFSP2(dist=7141)	1	135497197	C	A
intergenic	CDV3(dist=70896),BFSP2(dist=7072)	1	135497266	A	G
intergenic	CDV3(dist=70909),BFSP2(dist=7059)	1	135497279	C	T
intergenic	CDV3(dist=71020),BFSP2(dist=6948)	1	135497390	G	A
intergenic	CDV3(dist=71037),BFSP2(dist=6931)	1	135497407	C	T
intergenic	CDV3(dist=71067),BFSP2(dist=6901)	1	135497437	A	G
intergenic	CDV3(dist=71132),BFSP2(dist=6836)	1	135497502	A	G
intergenic	CDV3(dist=71228),BFSP2(dist=6740)	1	135497598	C	T
intergenic	CDV3(dist=71231),BFSP2(dist=6737)	1	135497601	G	A
intergenic	CDV3(dist=71263),BFSP2(dist=6705)	1	135497633	G	A
intergenic	CDV3(dist=71292),BFSP2(dist=6676)	1	135497662	G	A
intergenic	CDV3(dist=71837),BFSP2(dist=6131)	1	135498207	A	T
intergenic	CDV3(dist=72837),BFSP2(dist=5131)	1	135499207	C	T
intergenic	CDV3(dist=73983),BFSP2(dist=3985)	1	135500353	C	T
intergenic	CDV3(dist=74007),BFSP2(dist=3961)	1	135500377	A	G
intergenic	CDV3(dist=74048),BFSP2(dist=3920)	1	135500418	A	G
intergenic	CDV3(dist=74302),BFSP2(dist=3666)	1	135500672	G	C
intergenic	CDV3(dist=74447),BFSP2(dist=3521)	1	135500817	C	T
intergenic	CDV3(dist=74878),BFSP2(dist=3090)	1	135501248	G	A
intergenic	CDV3(dist=76445),BFSP2(dist=1523)	1	135502815	G	A
downstream	BFSP2	1	135503367	C	G
downstream	BFSP2	1	135503706	G	A
intronic	BFSP2	1	135505145	T	C
intronic	BFSP2	1	135505306	A	G
intronic	BFSP2	1	135505328	C	T
intronic	BFSP2	1	135506157	G	C
intronic	BFSP2	1	135506301	G	A
intronic	BFSP2	1	135507164	G	C
intronic	BFSP2	1	135507206	T	C
intronic	BFSP2	1	135507219	C	T
intronic	BFSP2	1	135508754	C	T
intronic	BFSP2	1	135508851	C	T
intronic	BFSP2	1	135508870	G	A
intronic	BFSP2	1	135510563	G	A
intronic	BFSP2	1	135510681	C	T
intronic	BFSP2	1	135511458	A	T
intronic	BFSP2	1	135512255	G	A
intronic	BFSP2	1	135512301	C	T
intronic	BFSP2	1	135512331	A	G
intronic	BFSP2	1	135512500	C	T
intronic	BFSP2	1	135512559	G	A
intronic	BFSP2	1	135512779	A	C
intronic	BFSP2	1	135512831	C	T
intronic	BFSP2	1	135513366	G	T
intronic	BFSP2	1	135513569	A	G
intronic	BFSP2	1	135513926	G	T
intronic	BFSP2	1	135513930	C	T
intronic	BFSP2	1	135514293	G	A
intronic	BFSP2	1	135514968	G	A
intronic	BFSP2	1	135514975	C	T
intronic	BFSP2	1	135515175	A	G
intronic	BFSP2	1	135515197	C	T
intronic	BFSP2	1	135515788	A	G
intronic	BFSP2	1	135515812	A	G
intronic	BFSP2	1	135515856	A	G
intronic	BFSP2	1	135515891	G	T
intronic	BFSP2	1	135516027	C	T
intronic	BFSP2	1	135516148	G	C
intronic	BFSP2	1	135516556	A	C
intronic	BFSP2	1	135517320	C	T
intronic	BFSP2	1	135517835	G	T
intronic	BFSP2	1	135518269	C	T
intronic	BFSP2	1	135518608	G	A
intronic	BFSP2	1	135518987	C	G
intronic	BFSP2	1	135519127	C	T
intronic	BFSP2	1	135519152	C	T
intronic	BFSP2	1	135519180	G	A
intronic	BFSP2	1	135519363	G	C
intronic	BFSP2	1	135519785	C	T
intronic	BFSP2	1	135520033	C	T
intronic	BFSP2	1	135520043	C	T
intronic	BFSP2	1	135520216	C	T
intronic	BFSP2	1	135520262	G	T
intronic	BFSP2	1	135520710	T	A
intronic	BFSP2	1	135523613	G	C
intronic	BFSP2	1	135523931	A	G
intronic	BFSP2	1	135524662	A	C
intronic	BFSP2	1	135524770	T	C
intronic	BFSP2	1	135526617	G	T
intronic	BFSP2	1	135526919	A	G
intronic	BFSP2	1	135527002	A	G
intronic	BFSP2	1	135527613	T	C
intronic	BFSP2	1	135527845	G	T
intronic	BFSP2	1	135528172	C	T
intronic	BFSP2	1	135529230	C	T
intronic	BFSP2	1	135529567	T	A
intronic	BFSP2	1	135529617	C	T
intronic	BFSP2	1	135529664	A	T
intronic	BFSP2	1	135529687	C	T
intronic	BFSP2	1	135529802	A	G
intronic	BFSP2	1	135529993	C	T
intronic	BFSP2	1	135530016	A	C
intronic	BFSP2	1	135530039	T	C
intronic	BFSP2	1	135530065	A	T
intronic	BFSP2	1	135530106	T	A
intronic	BFSP2	1	135530119	A	G
intronic	BFSP2	1	135530135	G	C
intronic	BFSP2	1	135530168	A	T
intronic	BFSP2	1	135530169	A	C
intronic	BFSP2	1	135530339	C	G
intronic	BFSP2	1	135530376	A	C
intronic	BFSP2	1	135530438	A	T
intronic	BFSP2	1	135530442	C	T
intronic	BFSP2	1	135530444	G	A
intronic	BFSP2	1	135530504	C	T
intronic	BFSP2	1	135530592	G	C
intronic	BFSP2	1	135530616	T	C
intronic	BFSP2	1	135530874	T	C
intronic	BFSP2	1	135531160	T	C
intronic	BFSP2	1	135531181	G	C
intronic	BFSP2	1	135531320	A	G
intronic	BFSP2	1	135531734	C	T
intronic	BFSP2	1	135531844	C	T
intronic	BFSP2	1	135531861	G	A
intronic	BFSP2	1	135531907	T	A
intronic	BFSP2	1	135531935	G	A
intronic	BFSP2	1	135531936	C	T
intronic	BFSP2	1	135532060	A	G
intronic	BFSP2	1	135532093	A	G
intronic	BFSP2	1	135532137	G	A
intronic	BFSP2	1	135532154	T	C
intronic	BFSP2	1	135532180	T	C
intronic	BFSP2	1	135532184	T	A
intronic	BFSP2	1	135532336	T	C
intronic	BFSP2	1	135532338	C	T
intronic	BFSP2	1	135532349	G	A
intronic	BFSP2	1	135532355	T	C
intronic	BFSP2	1	135532379	A	C
intronic	BFSP2	1	135532473	G	A
intronic	BFSP2	1	135532599	T	C
intronic	BFSP2	1	135532639	G	A
intronic	BFSP2	1	135532655	C	T
intronic	BFSP2	1	135532659	T	G
intronic	BFSP2	1	135532727	C	T
intronic	BFSP2	1	135532852	C	T
intronic	BFSP2	1	135532867	T	A
intronic	BFSP2	1	135532969	G	C
intronic	BFSP2	1	135533042	A	G
intronic	BFSP2	1	135533344	A	G
intronic	BFSP2	1	135533354	A	G
intronic	BFSP2	1	135533626	C	T
intronic	BFSP2	1	135533635	A	T
intronic	BFSP2	1	135533640	A	G
intronic	BFSP2	1	135533647	G	A
intronic	BFSP2	1	135533743	A	G
intronic	BFSP2	1	135533856	A	G
intronic	BFSP2	1	135533938	C	A
intronic	BFSP2	1	135534011	G	A
intronic	BFSP2	1	135534028	T	C
intronic	BFSP2	1	135534043	G	A
intronic	BFSP2	1	135534224	G	A
intronic	BFSP2	1	135534561	G	A
intronic	BFSP2	1	135534615	T	C
intronic	BFSP2	1	135534658	G	C
intronic	BFSP2	1	135534753	C	T
intronic	BFSP2	1	135535169	G	A
intronic	BFSP2	1	135535208	C	T
intronic	BFSP2	1	135535306	A	C
intronic	BFSP2	1	135535363	C	T
intronic	BFSP2	1	135535371	A	G
intronic	BFSP2	1	135535746	A	C
intronic	BFSP2	1	135535852	G	A
intronic	BFSP2	1	135535865	G	A
intronic	BFSP2	1	135535898	C	T
intronic	BFSP2	1	135536263	A	G
intronic	BFSP2	1	135536313	T	C
intronic	BFSP2	1	135536406	C	T
intronic	BFSP2	1	135536409	T	C
intronic	BFSP2	1	135536479	T	G
intronic	BFSP2	1	135536599	G	T
intronic	BFSP2	1	135536819	T	C
intronic	BFSP2	1	135536894	G	C
intronic	BFSP2	1	135536942	G	C
intronic	BFSP2	1	135537194	T	C
intronic	BFSP2	1	135537314	C	T
intronic	BFSP2	1	135537439	C	T
intronic	BFSP2	1	135537788	C	G
intronic	BFSP2	1	135537817	C	T
intronic	BFSP2	1	135537851	G	A
intronic	BFSP2	1	135538046	C	G
intronic	BFSP2	1	135538150	T	C
intronic	BFSP2	1	135538712	A	G
intronic	BFSP2	1	135539455	G	A
intronic	BFSP2	1	135539517	C	G
intronic	BFSP2	1	135539644	A	G
intronic	BFSP2	1	135539692	G	A
intronic	BFSP2	1	135540393	A	C
intronic	BFSP2	1	135540443	A	G
intronic	BFSP2	1	135540737	A	G
intronic	BFSP2	1	135541711	T	C
intronic	BFSP2	1	135542046	T	A
intronic	BFSP2	1	135542099	G	C
intronic	BFSP2	1	135542557	G	A
intronic	BFSP2	1	135542664	T	G
intronic	BFSP2	1	135542878	C	T
intronic	BFSP2	1	135542900	A	G
intronic	BFSP2	1	135543015	A	G
intronic	BFSP2	1	135543033	G	A
intronic	BFSP2	1	135543693	G	A
intronic	BFSP2	1	135544886	G	A
intronic	BFSP2	1	135545496	C	T
intronic	BFSP2	1	135545963	T	A
intronic	BFSP2	1	135546156	A	G
intronic	BFSP2	1	135546277	A	C
intronic	BFSP2	1	135546668	A	G
intronic	BFSP2	1	135546770	T	G
intronic	BFSP2	1	135547091	T	C
intronic	BFSP2	1	135547267	T	C
intronic	BFSP2	1	135547343	C	T
intronic	BFSP2	1	135547425	C	T
intronic	BFSP2	1	135547639	A	C
intronic	BFSP2	1	135547682	G	T
intronic	BFSP2	1	135548082	G	A
intronic	BFSP2	1	135548097	G	A
intronic	BFSP2	1	135548144	C	T
intronic	BFSP2	1	135548202	T	G
intronic	BFSP2	1	135548260	T	C
intronic	BFSP2	1	135548282	T	C
intronic	BFSP2	1	135548738	A	G
intronic	BFSP2	1	135549204	A	G
intronic	BFSP2	1	135549605	G	A
intronic	BFSP2	1	135549791	C	T
intronic	BFSP2	1	135550030	G	A
intronic	BFSP2	1	135550222	C	T
intronic	BFSP2	1	135550299	A	G
intronic	BFSP2	1	135550595	T	A
intronic	BFSP2	1	135550596	A	T
intronic	BFSP2	1	135551446	G	C
intronic	BFSP2	1	135552321	A	G
intronic	BFSP2	1	135552505	C	T
intronic	BFSP2	1	135552755	G	A
intronic	BFSP2	1	135552924	G	T
intronic	BFSP2	1	135552960	A	G
intronic	BFSP2	1	135552964	G	T
intronic	BFSP2	1	135553431	T	C
intronic	BFSP2	1	135553864	T	C
intronic	BFSP2	1	135554095	T	A
intronic	BFSP2	1	135554283	T	C
intronic	BFSP2	1	135554376	A	T
intronic	BFSP2	1	135556227	C	T
intronic	BFSP2	1	135556613	C	T
intronic	BFSP2	1	135557275	C	T
intronic	BFSP2	1	135557793	G	A
intronic	BFSP2	1	135557975	C	T
intronic	BFSP2	1	135558494	T	C
intronic	BFSP2	1	135558505	G	A
intronic	BFSP2	1	135558508	T	G
intronic	BFSP2	1	135558539	G	T
intronic	BFSP2	1	135559168	T	A
intronic	BFSP2	1	135559404	A	G
intergenic	TRNAS-GGA-8(dist=34861),SIM2(dist=96374)	1	148760047	G	T
intergenic	TRNAS-GGA-8(dist=34936),SIM2(dist=96299)	1	148760122	G	T
intergenic	TRNAS-GGA-8(dist=35051),SIM2(dist=96184)	1	148760237	T	C
intergenic	TRNAS-GGA-8(dist=35126),SIM2(dist=96109)	1	148760312	G	A
intergenic	TRNAS-GGA-8(dist=35256),SIM2(dist=95979)	1	148760442	T	C
intergenic	TRNAS-GGA-8(dist=35262),SIM2(dist=95973)	1	148760448	C	T
intergenic	TRNAS-GGA-8(dist=35413),SIM2(dist=95822)	1	148760599	C	T
intergenic	TRNAS-GGA-8(dist=35418),SIM2(dist=95817)	1	148760604	C	T
intergenic	TRNAS-GGA-8(dist=35535),SIM2(dist=95700)	1	148760721	G	A
intergenic	TRNAS-GGA-8(dist=35642),SIM2(dist=95593)	1	148760828	G	A
intergenic	TRNAS-GGA-8(dist=35654),SIM2(dist=95581)	1	148760840	C	G
intergenic	TRNAS-GGA-8(dist=35724),SIM2(dist=95511)	1	148760910	A	G
intergenic	TRNAS-GGA-8(dist=36249),SIM2(dist=94986)	1	148761435	C	T
intergenic	TRNAS-GGA-8(dist=36634),SIM2(dist=94601)	1	148761820	C	T
intergenic	TRNAS-GGA-8(dist=36639),SIM2(dist=94596)	1	148761825	C	A
intergenic	TRNAS-GGA-8(dist=36905),SIM2(dist=94330)	1	148762091	G	A
intergenic	TRNAS-GGA-8(dist=37079),SIM2(dist=94156)	1	148762265	C	G
intergenic	TRNAS-GGA-8(dist=37183),SIM2(dist=94052)	1	148762369	G	A
intergenic	TRNAS-GGA-8(dist=37668),SIM2(dist=93567)	1	148762854	T	C
intergenic	TRNAS-GGA-8(dist=37800),SIM2(dist=93435)	1	148762986	G	A
intergenic	TRNAS-GGA-8(dist=38123),SIM2(dist=93112)	1	148763309	G	T
intergenic	TRNAS-GGA-8(dist=39259),SIM2(dist=91976)	1	148764445	C	T
intergenic	TRNAS-GGA-8(dist=39328),SIM2(dist=91907)	1	148764514	C	T
intergenic	TRNAS-GGA-8(dist=39567),SIM2(dist=91668)	1	148764753	A	T
intergenic	TRNAS-GGA-8(dist=39940),SIM2(dist=91295)	1	148765126	G	A
intergenic	TRNAS-GGA-8(dist=40061),SIM2(dist=91174)	1	148765247	T	C
intergenic	TRNAS-GGA-8(dist=40510),SIM2(dist=90725)	1	148765696	G	C
intergenic	TRNAS-GGA-8(dist=40589),SIM2(dist=90646)	1	148765775	C	T
intergenic	TRNAS-GGA-8(dist=40837),SIM2(dist=90398)	1	148766023	C	G
intergenic	TRNAS-GGA-8(dist=41608),SIM2(dist=89627)	1	148766794	T	A
intergenic	TRNAS-GGA-8(dist=41609),SIM2(dist=89626)	1	148766795	A	T
intergenic	TRNAS-GGA-8(dist=41840),SIM2(dist=89395)	1	148767026	G	C
intergenic	TRNAS-GGA-8(dist=41918),SIM2(dist=89317)	1	148767104	C	T
intergenic	TRNAS-GGA-8(dist=42301),SIM2(dist=88934)	1	148767487	C	A
intergenic	TRNAS-GGA-8(dist=42303),SIM2(dist=88932)	1	148767489	C	G
intergenic	TRNAS-GGA-8(dist=42336),SIM2(dist=88899)	1	148767522	C	T
intergenic	TRNAS-GGA-8(dist=42377),SIM2(dist=88858)	1	148767563	G	A
intergenic	TRNAS-GGA-8(dist=42499),SIM2(dist=88736)	1	148767685	C	T
intergenic	TRNAS-GGA-8(dist=42624),SIM2(dist=88611)	1	148767810	T	G
intergenic	TRNAS-GGA-8(dist=42709),SIM2(dist=88526)	1	148767895	T	G
intergenic	TRNAS-GGA-8(dist=42883),SIM2(dist=88352)	1	148768069	T	A
intergenic	TRNAS-GGA-8(dist=42971),SIM2(dist=88264)	1	148768157	G	C
intergenic	TRNAS-GGA-8(dist=42985),SIM2(dist=88250)	1	148768171	A	G
intergenic	TRNAS-GGA-8(dist=43030),SIM2(dist=88205)	1	148768216	T	C
intergenic	TRNAS-GGA-8(dist=43041),SIM2(dist=88194)	1	148768227	T	A
intergenic	TRNAS-GGA-8(dist=43126),SIM2(dist=88109)	1	148768312	G	A
intergenic	TRNAS-GGA-8(dist=43213),SIM2(dist=88022)	1	148768399	C	G
intergenic	TRNAS-GGA-8(dist=43224),SIM2(dist=88011)	1	148768410	A	G
intergenic	TRNAS-GGA-8(dist=43268),SIM2(dist=87967)	1	148768454	A	G
intergenic	TRNAS-GGA-8(dist=43273),SIM2(dist=87962)	1	148768459	A	G
intergenic	TRNAS-GGA-8(dist=43295),SIM2(dist=87940)	1	148768481	C	G
intergenic	TRNAS-GGA-8(dist=43327),SIM2(dist=87908)	1	148768513	A	G
intergenic	TRNAS-GGA-8(dist=43340),SIM2(dist=87895)	1	148768526	G	A
intergenic	TRNAS-GGA-8(dist=43359),SIM2(dist=87876)	1	148768545	A	C
intergenic	TRNAS-GGA-8(dist=43362),SIM2(dist=87873)	1	148768548	G	T
intergenic	TRNAS-GGA-8(dist=43426),SIM2(dist=87809)	1	148768612	T	A
intergenic	TRNAS-GGA-8(dist=43440),SIM2(dist=87795)	1	148768626	A	G
intergenic	TRNAS-GGA-8(dist=43505),SIM2(dist=87730)	1	148768691	G	A
intergenic	TRNAS-GGA-8(dist=43596),SIM2(dist=87639)	1	148768782	G	C
intergenic	TRNAS-GGA-8(dist=43598),SIM2(dist=87637)	1	148768784	T	C
intergenic	TRNAS-GGA-8(dist=43613),SIM2(dist=87622)	1	148768799	G	T
intergenic	TRNAS-GGA-8(dist=43652),SIM2(dist=87583)	1	148768838	T	C
intergenic	TRNAS-GGA-8(dist=43778),SIM2(dist=87457)	1	148768964	A	G
intergenic	TRNAS-GGA-8(dist=43779),SIM2(dist=87456)	1	148768965	G	C
intergenic	TRNAS-GGA-8(dist=43796),SIM2(dist=87439)	1	148768982	C	T
intergenic	TRNAS-GGA-8(dist=43829),SIM2(dist=87406)	1	148769015	T	G
intergenic	TRNAS-GGA-8(dist=44014),SIM2(dist=87221)	1	148769200	C	A
intergenic	TRNAS-GGA-8(dist=45087),SIM2(dist=86148)	1	148770273	G	C
intergenic	TRNAS-GGA-8(dist=45281),SIM2(dist=85954)	1	148770467	C	A
intergenic	TRNAS-GGA-8(dist=45875),SIM2(dist=85360)	1	148771061	G	C
intergenic	TRNAS-GGA-8(dist=45925),SIM2(dist=85310)	1	148771111	G	A
intergenic	TRNAS-GGA-8(dist=45938),SIM2(dist=85297)	1	148771124	C	T
intergenic	TRNAS-GGA-8(dist=46008),SIM2(dist=85227)	1	148771194	C	G
intergenic	TRNAS-GGA-8(dist=46228),SIM2(dist=85007)	1	148771414	G	C
intergenic	TRNAS-GGA-8(dist=46268),SIM2(dist=84967)	1	148771454	G	A
intergenic	TRNAS-GGA-8(dist=46662),SIM2(dist=84573)	1	148771848	C	G
intergenic	TRNAS-GGA-8(dist=46705),SIM2(dist=84530)	1	148771891	A	G
intergenic	TRNAS-GGA-8(dist=46768),SIM2(dist=84467)	1	148771954	C	A
intergenic	TRNAS-GGA-8(dist=46821),SIM2(dist=84414)	1	148772007	A	G
intergenic	TRNAS-GGA-8(dist=46843),SIM2(dist=84392)	1	148772029	C	A
intergenic	TRNAS-GGA-8(dist=46853),SIM2(dist=84382)	1	148772039	C	T
intergenic	TRNAS-GGA-8(dist=47875),SIM2(dist=83360)	1	148773061	A	C
intergenic	TRNAS-GGA-8(dist=47881),SIM2(dist=83354)	1	148773067	A	G
intergenic	TRNAS-GGA-8(dist=48283),SIM2(dist=82952)	1	148773469	G	A
intergenic	TRNAS-GGA-8(dist=48329),SIM2(dist=82906)	1	148773515	A	C
intergenic	TRNAS-GGA-8(dist=48695),SIM2(dist=82540)	1	148773881	A	G
intergenic	TRNAS-GGA-8(dist=49927),SIM2(dist=81308)	1	148775113	C	T
intergenic	TRNAS-GGA-8(dist=49984),SIM2(dist=81251)	1	148775170	A	G
intergenic	TRNAS-GGA-8(dist=50840),SIM2(dist=80395)	1	148776026	G	C
intergenic	TRNAS-GGA-8(dist=52488),SIM2(dist=78747)	1	148777674	A	C
intergenic	TRNAS-GGA-8(dist=53107),SIM2(dist=78128)	1	148778293	C	T
intergenic	TRNAS-GGA-8(dist=54856),SIM2(dist=76379)	1	148780042	T	C
intergenic	TRNAS-GGA-8(dist=55766),SIM2(dist=75469)	1	148780952	C	T
intergenic	TRNAS-GGA-8(dist=56102),SIM2(dist=75133)	1	148781288	G	A
intergenic	TRNAS-GGA-8(dist=56383),SIM2(dist=74852)	1	148781569	T	C
intergenic	TRNAS-GGA-8(dist=57471),SIM2(dist=73764)	1	148782657	G	A
intergenic	TRNAS-GGA-8(dist=57505),SIM2(dist=73730)	1	148782691	G	T
intergenic	TRNAS-GGA-8(dist=58578),SIM2(dist=72657)	1	148783764	A	C
intergenic	TRNAS-GGA-8(dist=59197),SIM2(dist=72038)	1	148784383	G	A
intergenic	TRNAS-GGA-8(dist=59331),SIM2(dist=71904)	1	148784517	C	T
intergenic	TRNAS-GGA-8(dist=59612),SIM2(dist=71623)	1	148784798	A	T
intergenic	TRNAS-GGA-8(dist=59755),SIM2(dist=71480)	1	148784941	G	C
intergenic	TRNAS-GGA-8(dist=60833),SIM2(dist=70402)	1	148786019	A	G
intergenic	TRNAS-GGA-8(dist=61139),SIM2(dist=70096)	1	148786325	C	T
intergenic	TRNAS-GGA-8(dist=62164),SIM2(dist=69071)	1	148787350	T	C
intergenic	TRNAS-GGA-8(dist=62653),SIM2(dist=68582)	1	148787839	G	C
intergenic	TRNAS-GGA-8(dist=62785),SIM2(dist=68450)	1	148787971	T	C
intergenic	TRNAS-GGA-8(dist=63679),SIM2(dist=67556)	1	148788865	G	A
intergenic	TRNAS-GGA-8(dist=63980),SIM2(dist=67255)	1	148789166	G	A
intergenic	TRNAS-GGA-8(dist=64187),SIM2(dist=67048)	1	148789373	T	G
intergenic	TRNAS-GGA-8(dist=64579),SIM2(dist=66656)	1	148789765	A	G
intergenic	TRNAS-GGA-8(dist=64815),SIM2(dist=66420)	1	148790001	G	A
intergenic	TRNAS-GGA-8(dist=64912),SIM2(dist=66323)	1	148790098	T	C
intergenic	TRNAS-GGA-8(dist=65452),SIM2(dist=65783)	1	148790638	T	C
intergenic	TRNAS-GGA-8(dist=66976),SIM2(dist=64259)	1	148792162	T	G
intergenic	TRNAS-GGA-8(dist=67150),SIM2(dist=64085)	1	148792336	G	T
intergenic	TRNAS-GGA-8(dist=67296),SIM2(dist=63939)	1	148792482	G	T
intergenic	TRNAS-GGA-8(dist=67945),SIM2(dist=63290)	1	148793131	A	G
intergenic	TRNAS-GGA-8(dist=68455),SIM2(dist=62780)	1	148793641	T	A
intergenic	TRNAS-GGA-8(dist=69091),SIM2(dist=62144)	1	148794277	A	G
intergenic	TRNAS-GGA-8(dist=69170),SIM2(dist=62065)	1	148794356	G	A
intergenic	TRNAS-GGA-8(dist=70164),SIM2(dist=61071)	1	148795350	A	C
intergenic	TRNAS-GGA-8(dist=70771),SIM2(dist=60464)	1	148795957	G	C
intergenic	TRNAS-GGA-8(dist=71588),SIM2(dist=59647)	1	148796774	T	C
intergenic	TRNAS-GGA-8(dist=71844),SIM2(dist=59391)	1	148797030	C	T
intergenic	TRNAS-GGA-8(dist=73023),SIM2(dist=58212)	1	148798209	T	C
intergenic	TRNAS-GGA-8(dist=73582),SIM2(dist=57653)	1	148798768	C	T
intergenic	TRNAS-GGA-8(dist=74145),SIM2(dist=57090)	1	148799331	A	G
intergenic	TRNAS-GGA-8(dist=74617),SIM2(dist=56618)	1	148799803	G	A
intergenic	TRNAS-GGA-8(dist=74919),SIM2(dist=56316)	1	148800105	G	T
intergenic	TRNAS-GGA-8(dist=74941),SIM2(dist=56294)	1	148800127	C	T
intergenic	TRNAS-GGA-8(dist=75643),SIM2(dist=55592)	1	148800829	A	G
intergenic	TRNAS-GGA-8(dist=75743),SIM2(dist=55492)	1	148800929	G	C
intergenic	TRNAS-GGA-8(dist=75810),SIM2(dist=55425)	1	148800996	G	C
intergenic	TRNAS-GGA-8(dist=76582),SIM2(dist=54653)	1	148801768	T	C
intergenic	TRNAS-GGA-8(dist=76597),SIM2(dist=54638)	1	148801783	A	G
intergenic	TRNAS-GGA-8(dist=76630),SIM2(dist=54605)	1	148801816	A	G
intergenic	TRNAS-GGA-8(dist=76825),SIM2(dist=54410)	1	148802011	G	A
intergenic	TRNAS-GGA-8(dist=76850),SIM2(dist=54385)	1	148802036	A	G
intergenic	TRNAS-GGA-8(dist=76968),SIM2(dist=54267)	1	148802154	A	G
intergenic	TRNAS-GGA-8(dist=77004),SIM2(dist=54231)	1	148802190	A	C
intergenic	TRNAS-GGA-8(dist=77184),SIM2(dist=54051)	1	148802370	G	A
intergenic	TRNAS-GGA-8(dist=77188),SIM2(dist=54047)	1	148802374	C	T
intergenic	TRNAS-GGA-8(dist=77408),SIM2(dist=53827)	1	148802594	T	G
intergenic	TRNAS-GGA-8(dist=77410),SIM2(dist=53825)	1	148802596	C	T
intergenic	TRNAS-GGA-8(dist=77431),SIM2(dist=53804)	1	148802617	T	G
intergenic	TRNAS-GGA-8(dist=78251),SIM2(dist=52984)	1	148803437	T	C
intergenic	TRNAS-GGA-8(dist=78266),SIM2(dist=52969)	1	148803452	A	T
intergenic	TRNAS-GGA-8(dist=78329),SIM2(dist=52906)	1	148803515	A	G
intergenic	TRNAS-GGA-8(dist=78424),SIM2(dist=52811)	1	148803610	T	G
intergenic	TRNAS-GGA-8(dist=78508),SIM2(dist=52727)	1	148803694	C	A
intergenic	TRNAS-GGA-8(dist=78515),SIM2(dist=52720)	1	148803701	T	C
intergenic	TRNAS-GGA-8(dist=78775),SIM2(dist=52460)	1	148803961	C	A
intergenic	TRNAS-GGA-8(dist=79059),SIM2(dist=52176)	1	148804245	A	C
intergenic	TRNAS-GGA-8(dist=79358),SIM2(dist=51877)	1	148804544	C	T
intergenic	TRNAS-GGA-8(dist=79373),SIM2(dist=51862)	1	148804559	T	C
intergenic	TRNAS-GGA-8(dist=79388),SIM2(dist=51847)	1	148804574	G	C
intergenic	TRNAS-GGA-8(dist=79425),SIM2(dist=51810)	1	148804611	C	T
intergenic	TRNAS-GGA-8(dist=79476),SIM2(dist=51759)	1	148804662	G	T
intergenic	TRNAS-GGA-8(dist=79481),SIM2(dist=51754)	1	148804667	G	T
intergenic	TRNAS-GGA-8(dist=79482),SIM2(dist=51753)	1	148804668	C	G
intergenic	TRNAS-GGA-8(dist=79494),SIM2(dist=51741)	1	148804680	C	T
intergenic	TRNAS-GGA-8(dist=79535),SIM2(dist=51700)	1	148804721	T	G
intergenic	TRNAS-GGA-8(dist=79738),SIM2(dist=51497)	1	148804924	A	G
intergenic	TRNAS-GGA-8(dist=79939),SIM2(dist=51296)	1	148805125	C	T
intergenic	TRNAS-GGA-8(dist=80216),SIM2(dist=51019)	1	148805402	C	A
intergenic	TRNAS-GGA-8(dist=80263),SIM2(dist=50972)	1	148805449	A	G
intergenic	TRNAS-GGA-8(dist=80572),SIM2(dist=50663)	1	148805758	G	A
intergenic	TRNAS-GGA-8(dist=81158),SIM2(dist=50077)	1	148806344	T	C
intergenic	TRNAS-GGA-8(dist=81210),SIM2(dist=50025)	1	148806396	A	G
intergenic	TRNAS-GGA-8(dist=81754),SIM2(dist=49481)	1	148806940	G	A
intergenic	TRNAS-GGA-8(dist=81900),SIM2(dist=49335)	1	148807086	A	G
intergenic	TRNAS-GGA-8(dist=81963),SIM2(dist=49272)	1	148807149	G	A
intergenic	TRNAS-GGA-8(dist=82059),SIM2(dist=49176)	1	148807245	T	C
intergenic	TRNAS-GGA-8(dist=82439),SIM2(dist=48796)	1	148807625	T	C
intergenic	TRNAS-GGA-8(dist=83662),SIM2(dist=47573)	1	148808848	T	C
intergenic	TRNAS-GGA-8(dist=83813),SIM2(dist=47422)	1	148808999	C	T
intergenic	TRNAS-GGA-8(dist=84460),SIM2(dist=46775)	1	148809646	C	T
intergenic	TRNAS-GGA-8(dist=84501),SIM2(dist=46734)	1	148809687	G	A
intergenic	TRNAS-GGA-8(dist=85550),SIM2(dist=45685)	1	148810736	G	T
intergenic	TRNAS-GGA-8(dist=85662),SIM2(dist=45573)	1	148810848	T	C
intergenic	TRNAS-GGA-8(dist=86255),SIM2(dist=44980)	1	148811441	C	T
intergenic	TRNAS-GGA-8(dist=86423),SIM2(dist=44812)	1	148811609	T	C
intergenic	TRNAS-GGA-8(dist=86511),SIM2(dist=44724)	1	148811697	C	G
intergenic	TRNAS-GGA-8(dist=86885),SIM2(dist=44350)	1	148812071	A	C
intergenic	TRNAS-GGA-8(dist=87309),SIM2(dist=43926)	1	148812495	C	G
intergenic	TRNAS-GGA-8(dist=87340),SIM2(dist=43895)	1	148812526	A	G
intergenic	TRNAS-GGA-8(dist=88451),SIM2(dist=42784)	1	148813637	T	C
intergenic	TRNAS-GGA-8(dist=88506),SIM2(dist=42729)	1	148813692	A	G
intergenic	TRNAS-GGA-8(dist=89280),SIM2(dist=41955)	1	148814466	G	A
intergenic	TRNAS-GGA-8(dist=89507),SIM2(dist=41728)	1	148814693	T	C
intergenic	TRNAS-GGA-8(dist=90050),SIM2(dist=41185)	1	148815236	T	C
intergenic	TRNAS-GGA-8(dist=90105),SIM2(dist=41130)	1	148815291	A	G
intergenic	TRNAS-GGA-8(dist=90710),SIM2(dist=40525)	1	148815896	A	T
intergenic	TRNAS-GGA-8(dist=90927),SIM2(dist=40308)	1	148816113	T	G
intergenic	TRNAS-GGA-8(dist=91190),SIM2(dist=40045)	1	148816376	C	T
intergenic	TRNAS-GGA-8(dist=91252),SIM2(dist=39983)	1	148816438	T	C
intergenic	TRNAS-GGA-8(dist=92290),SIM2(dist=38945)	1	148817476	G	T
intergenic	TRNAS-GGA-8(dist=92667),SIM2(dist=38568)	1	148817853	G	A
intergenic	TRNAS-GGA-8(dist=92809),SIM2(dist=38426)	1	148817995	A	G
intergenic	TRNAS-GGA-8(dist=92876),SIM2(dist=38359)	1	148818062	T	C
intergenic	TRNAS-GGA-8(dist=93026),SIM2(dist=38209)	1	148818212	C	T
intergenic	TRNAS-GGA-8(dist=93254),SIM2(dist=37981)	1	148818440	T	C
intergenic	TRNAS-GGA-8(dist=93400),SIM2(dist=37835)	1	148818586	G	A
intergenic	TRNAS-GGA-8(dist=94932),SIM2(dist=36303)	1	148820118	T	G
intergenic	TRNAS-GGA-8(dist=95238),SIM2(dist=35997)	1	148820424	A	G
intergenic	TRNAS-GGA-8(dist=95295),SIM2(dist=35940)	1	148820481	G	A
intergenic	TRNAS-GGA-8(dist=95296),SIM2(dist=35939)	1	148820482	T	C
intergenic	TRNAS-GGA-8(dist=95831),SIM2(dist=35404)	1	148821017	C	G
intergenic	TRNAS-GGA-8(dist=96166),SIM2(dist=35069)	1	148821352	C	T
intergenic	TRNAS-GGA-8(dist=96527),SIM2(dist=34708)	1	148821713	A	G
intergenic	TRNAS-GGA-8(dist=96529),SIM2(dist=34706)	1	148821715	A	G
intergenic	TRNAS-GGA-8(dist=96535),SIM2(dist=34700)	1	148821721	G	C
intergenic	TRNAS-GGA-8(dist=96678),SIM2(dist=34557)	1	148821864	C	T
intergenic	TRNAS-GGA-8(dist=96691),SIM2(dist=34544)	1	148821877	T	C
intergenic	TRNAS-GGA-8(dist=97064),SIM2(dist=34171)	1	148822250	C	T
intergenic	TRNAS-GGA-8(dist=97098),SIM2(dist=34137)	1	148822284	T	C
intergenic	TRNAS-GGA-8(dist=97309),SIM2(dist=33926)	1	148822495	T	C
intergenic	TRNAS-GGA-8(dist=97440),SIM2(dist=33795)	1	148822626	G	C
intergenic	TRNAS-GGA-8(dist=97612),SIM2(dist=33623)	1	148822798	T	G
intergenic	TRNAS-GGA-8(dist=97802),SIM2(dist=33433)	1	148822988	C	A
intergenic	TRNAS-GGA-8(dist=97925),SIM2(dist=33310)	1	148823111	T	C
intergenic	TRNAS-GGA-8(dist=97986),SIM2(dist=33249)	1	148823172	C	T
intergenic	TRNAS-GGA-8(dist=98017),SIM2(dist=33218)	1	148823203	C	T
intergenic	TRNAS-GGA-8(dist=98500),SIM2(dist=32735)	1	148823686	C	T
intergenic	TRNAS-GGA-8(dist=98522),SIM2(dist=32713)	1	148823708	A	G
intergenic	TRNAS-GGA-8(dist=98526),SIM2(dist=32709)	1	148823712	C	T
intergenic	TRNAS-GGA-8(dist=98548),SIM2(dist=32687)	1	148823734	A	G
intergenic	TRNAS-GGA-8(dist=98662),SIM2(dist=32573)	1	148823848	T	C
intergenic	TRNAS-GGA-8(dist=98706),SIM2(dist=32529)	1	148823892	C	T
intergenic	TRNAS-GGA-8(dist=98809),SIM2(dist=32426)	1	148823995	G	T
intergenic	TRNAS-GGA-8(dist=99091),SIM2(dist=32144)	1	148824277	C	G
intergenic	TRNAS-GGA-8(dist=99217),SIM2(dist=32018)	1	148824403	C	G
intergenic	TRNAS-GGA-8(dist=99224),SIM2(dist=32011)	1	148824410	A	G
intergenic	TRNAS-GGA-8(dist=99309),SIM2(dist=31926)	1	148824495	T	A
intergenic	TRNAS-GGA-8(dist=100445),SIM2(dist=30790)	1	148825631	C	T
intergenic	TRNAS-GGA-8(dist=100527),SIM2(dist=30708)	1	148825713	A	G
intergenic	TRNAS-GGA-8(dist=100777),SIM2(dist=30458)	1	148825963	G	A
intergenic	TRNAS-GGA-8(dist=100828),SIM2(dist=30407)	1	148826014	T	A
intergenic	TRNAS-GGA-8(dist=101324),SIM2(dist=29911)	1	148826510	A	G
intergenic	TRNAS-GGA-8(dist=101805),SIM2(dist=29430)	1	148826991	C	T
intergenic	TRNAS-GGA-8(dist=103400),SIM2(dist=27835)	1	148828586	A	G
intergenic	TRNAS-GGA-8(dist=103608),SIM2(dist=27627)	1	148828794	T	C
intergenic	TRNAS-GGA-8(dist=103753),SIM2(dist=27482)	1	148828939	C	T
intergenic	TRNAS-GGA-8(dist=103766),SIM2(dist=27469)	1	148828952	T	G
intergenic	TRNAS-GGA-8(dist=103768),SIM2(dist=27467)	1	148828954	A	T
intergenic	TRNAS-GGA-8(dist=104039),SIM2(dist=27196)	1	148829225	T	G
intergenic	TRNAS-GGA-8(dist=104136),SIM2(dist=27099)	1	148829322	G	A
intergenic	TRNAS-GGA-8(dist=104493),SIM2(dist=26742)	1	148829679	G	A
intergenic	TRNAS-GGA-8(dist=104554),SIM2(dist=26681)	1	148829740	G	T
intergenic	TRNAS-GGA-8(dist=104655),SIM2(dist=26580)	1	148829841	C	T
intergenic	TRNAS-GGA-8(dist=104670),SIM2(dist=26565)	1	148829856	A	G
intergenic	TRNAS-GGA-8(dist=105185),SIM2(dist=26050)	1	148830371	A	T
intergenic	TRNAS-GGA-8(dist=105227),SIM2(dist=26008)	1	148830413	G	C
intergenic	TRNAS-GGA-8(dist=105378),SIM2(dist=25857)	1	148830564	C	G
intergenic	TRNAS-GGA-8(dist=105485),SIM2(dist=25750)	1	148830671	A	G
intergenic	TRNAS-GGA-8(dist=105576),SIM2(dist=25659)	1	148830762	T	C
intergenic	TRNAS-GGA-8(dist=105997),SIM2(dist=25238)	1	148831183	A	G
intergenic	TRNAS-GGA-8(dist=106147),SIM2(dist=25088)	1	148831333	G	A
intergenic	TRNAS-GGA-8(dist=106185),SIM2(dist=25050)	1	148831371	G	A
intergenic	TRNAS-GGA-8(dist=106290),SIM2(dist=24945)	1	148831476	C	A
intergenic	TRNAS-GGA-8(dist=106568),SIM2(dist=24667)	1	148831754	G	A
intergenic	TRNAS-GGA-8(dist=106756),SIM2(dist=24479)	1	148831942	C	A
intergenic	TRNAS-GGA-8(dist=107498),SIM2(dist=23737)	1	148832684	T	C
intergenic	TRNAS-GGA-8(dist=107748),SIM2(dist=23487)	1	148832934	G	C
intergenic	TRNAS-GGA-8(dist=107974),SIM2(dist=23261)	1	148833160	A	G
intergenic	TRNAS-GGA-8(dist=108121),SIM2(dist=23114)	1	148833307	A	G
intergenic	TRNAS-GGA-8(dist=108458),SIM2(dist=22777)	1	148833644	G	A
intergenic	TRNAS-GGA-8(dist=108652),SIM2(dist=22583)	1	148833838	C	T
intergenic	TRNAS-GGA-8(dist=109123),SIM2(dist=22112)	1	148834309	T	C
intergenic	TRNAS-GGA-8(dist=109514),SIM2(dist=21721)	1	148834700	T	C
intergenic	TRNAS-GGA-8(dist=109806),SIM2(dist=21429)	1	148834992	G	A
intergenic	TRNAS-GGA-8(dist=109866),SIM2(dist=21369)	1	148835052	T	C
intergenic	TRNAS-GGA-8(dist=110135),SIM2(dist=21100)	1	148835321	C	T
intergenic	TRNAS-GGA-8(dist=111333),SIM2(dist=19902)	1	148836519	A	G
intergenic	TRNAS-GGA-8(dist=111935),SIM2(dist=19300)	1	148837121	G	A
intergenic	TRNAS-GGA-8(dist=112130),SIM2(dist=19105)	1	148837316	T	G
intergenic	TRNAS-GGA-8(dist=113026),SIM2(dist=18209)	1	148838212	A	T
intergenic	TRNAS-GGA-8(dist=113054),SIM2(dist=18181)	1	148838240	T	C
intergenic	TRNAS-GGA-8(dist=113205),SIM2(dist=18030)	1	148838391	A	G
intergenic	TRNAS-GGA-8(dist=113545),SIM2(dist=17690)	1	148838731	C	A
intergenic	TRNAS-GGA-8(dist=113736),SIM2(dist=17499)	1	148838922	G	T
intergenic	TRNAS-GGA-8(dist=113759),SIM2(dist=17476)	1	148838945	C	T
intergenic	TRNAS-GGA-8(dist=114171),SIM2(dist=17064)	1	148839357	G	A
intergenic	TRNAS-GGA-8(dist=114202),SIM2(dist=17033)	1	148839388	T	C
intergenic	TRNAS-GGA-8(dist=114413),SIM2(dist=16822)	1	148839599	T	C
intergenic	TRNAS-GGA-8(dist=115436),SIM2(dist=15799)	1	148840622	A	C
intergenic	TRNAS-GGA-8(dist=115787),SIM2(dist=15448)	1	148840973	A	G
intergenic	TRNAS-GGA-8(dist=116000),SIM2(dist=15235)	1	148841186	A	G
intergenic	TRNAS-GGA-8(dist=116307),SIM2(dist=14928)	1	148841493	G	T
intergenic	TRNAS-GGA-8(dist=116503),SIM2(dist=14732)	1	148841689	C	A
intergenic	TRNAS-GGA-8(dist=116716),SIM2(dist=14519)	1	148841902	C	T
intergenic	TRNAS-GGA-8(dist=116849),SIM2(dist=14386)	1	148842035	A	G
intergenic	TRNAS-GGA-8(dist=117835),SIM2(dist=13400)	1	148843021	C	T
intergenic	TRNAS-GGA-8(dist=118027),SIM2(dist=13208)	1	148843213	C	A
intergenic	TRNAS-GGA-8(dist=118451),SIM2(dist=12784)	1	148843637	G	C
intergenic	TRNAS-GGA-8(dist=119684),SIM2(dist=11551)	1	148844870	T	C
intergenic	TRNAS-GGA-8(dist=119989),SIM2(dist=11246)	1	148845175	G	A
intergenic	TRNAS-GGA-8(dist=120357),SIM2(dist=10878)	1	148845543	T	C
intergenic	TRNAS-GGA-8(dist=121050),SIM2(dist=10185)	1	148846236	A	G
intergenic	TRNAS-GGA-8(dist=121273),SIM2(dist=9962)	1	148846459	T	C
intergenic	TRNAS-GGA-8(dist=121947),SIM2(dist=9288)	1	148847133	A	T
intergenic	TRNAS-GGA-8(dist=122018),SIM2(dist=9217)	1	148847204	T	A
intergenic	TRNAS-GGA-8(dist=122431),SIM2(dist=8804)	1	148847617	T	G
intergenic	TRNAS-GGA-8(dist=123493),SIM2(dist=7742)	1	148848679	C	T
intergenic	TRNAS-GGA-8(dist=123596),SIM2(dist=7639)	1	148848782	A	G
intergenic	TRNAS-GGA-8(dist=124262),SIM2(dist=6973)	1	148849448	T	C
intergenic	TRNAS-GGA-8(dist=124846),SIM2(dist=6389)	1	148850032	C	G
intergenic	TRNAS-GGA-8(dist=125852),SIM2(dist=5383)	1	148851038	C	T
intergenic	TRNAS-GGA-8(dist=126040),SIM2(dist=5195)	1	148851226	C	T
intergenic	TRNAS-GGA-8(dist=126933),SIM2(dist=4302)	1	148852119	A	T
intergenic	TRNAS-GGA-8(dist=129088),SIM2(dist=2147)	1	148854274	G	C
intronic	SIM2	1	148858303	G	A
intronic	SIM2	1	148858986	T	C
intronic	SIM2	1	148859247	A	G
intronic	SIM2	1	148859718	T	C
intronic	SIM2	1	148860308	T	C
intronic	SIM2	1	148860650	T	C
intronic	SIM2	1	148860988	A	G
intronic	SIM2	1	148861695	A	G
intronic	SIM2	1	148861938	C	A
intronic	SIM2	1	148861999	G	A
intronic	SIM2	1	148862272	C	T
intronic	SIM2	1	148862295	G	T
intronic	SIM2	1	148862355	A	G
intronic	SIM2	1	148862777	A	G
intronic	SIM2	1	148863026	A	C
intronic	SIM2	1	148863132	C	T
intronic	SIM2	1	148863346	T	C
intronic	SIM2	1	148864707	G	C
intronic	SIM2	1	148864723	A	C
intronic	SIM2	1	148864960	G	A
intronic	SIM2	1	148865510	A	G
intronic	SIM2	1	148865691	G	A
intronic	SIM2	1	148869543	T	A
intronic	SIM2	1	148871363	G	C
intronic	SIM2	1	148871743	G	T
intronic	SIM2	1	148874084	G	A
intronic	SIM2	1	148874606	A	G
intronic	SIM2	1	148876307	C	A
intronic	SIM2	1	148876521	A	G
intronic	SIM2	1	148877461	T	G
intronic	SIM2	1	148877726	G	A
intronic	SIM2	1	148878989	T	C
intronic	SIM2	1	148878998	A	G
intronic	SIM2	1	148879000	A	G
intronic	SIM2	1	148879137	G	C
intronic	SIM2	1	148879551	C	T
intronic	SIM2	1	148879568	C	T
intronic	SIM2	1	148879841	A	G
intronic	SIM2	1	148879924	T	G
intergenic	TRNAC-GCA-24(dist=14841),CNTNAP5(dist=666355)	2	58423321	G	A
intergenic	TRNAC-GCA-24(dist=15235),CNTNAP5(dist=665961)	2	58423715	G	A
intergenic	TRNAC-GCA-24(dist=15552),CNTNAP5(dist=665644)	2	58424032	C	T
intergenic	TRNAC-GCA-24(dist=15720),CNTNAP5(dist=665476)	2	58424200	G	A
intergenic	TRNAC-GCA-24(dist=15873),CNTNAP5(dist=665323)	2	58424353	C	G
intergenic	TRNAC-GCA-24(dist=15945),CNTNAP5(dist=665251)	2	58424425	G	A
intergenic	TRNAC-GCA-24(dist=16062),CNTNAP5(dist=665134)	2	58424542	G	A
intergenic	TRNAC-GCA-24(dist=16087),CNTNAP5(dist=665109)	2	58424567	G	T
intergenic	TRNAC-GCA-24(dist=16177),CNTNAP5(dist=665019)	2	58424657	A	G
intergenic	TRNAC-GCA-24(dist=16336),CNTNAP5(dist=664860)	2	58424816	A	G
intergenic	TRNAC-GCA-24(dist=16363),CNTNAP5(dist=664833)	2	58424843	A	G
intergenic	TRNAC-GCA-24(dist=18416),CNTNAP5(dist=662780)	2	58426896	T	C
intergenic	TRNAC-GCA-24(dist=18427),CNTNAP5(dist=662769)	2	58426907	C	G
intergenic	TRNAC-GCA-24(dist=18490),CNTNAP5(dist=662706)	2	58426970	A	G
intergenic	TRNAC-GCA-24(dist=18679),CNTNAP5(dist=662517)	2	58427159	G	A
intergenic	TRNAC-GCA-24(dist=18796),CNTNAP5(dist=662400)	2	58427276	C	T
intergenic	TRNAC-GCA-24(dist=18930),CNTNAP5(dist=662266)	2	58427410	C	T
intergenic	TRNAC-GCA-24(dist=18963),CNTNAP5(dist=662233)	2	58427443	C	T
intergenic	TRNAC-GCA-24(dist=18980),CNTNAP5(dist=662216)	2	58427460	T	G
intergenic	TRNAC-GCA-24(dist=19507),CNTNAP5(dist=661689)	2	58427987	T	A
intergenic	TRNAC-GCA-24(dist=20312),CNTNAP5(dist=660884)	2	58428792	C	T
intergenic	TRNAC-GCA-24(dist=20782),CNTNAP5(dist=660414)	2	58429262	C	T
intergenic	TRNAC-GCA-24(dist=20872),CNTNAP5(dist=660324)	2	58429352	C	A
intergenic	TRNAC-GCA-24(dist=20880),CNTNAP5(dist=660316)	2	58429360	T	C
intergenic	TRNAC-GCA-24(dist=20942),CNTNAP5(dist=660254)	2	58429422	A	G
intergenic	TRNAC-GCA-24(dist=20971),CNTNAP5(dist=660225)	2	58429451	C	G
intergenic	TRNAC-GCA-24(dist=20979),CNTNAP5(dist=660217)	2	58429459	T	G
intergenic	TRNAC-GCA-24(dist=21425),CNTNAP5(dist=659771)	2	58429905	G	A
intergenic	TRNAC-GCA-24(dist=21574),CNTNAP5(dist=659622)	2	58430054	T	C
intergenic	TRNAC-GCA-24(dist=21576),CNTNAP5(dist=659620)	2	58430056	G	A
intergenic	TRNAC-GCA-24(dist=21826),CNTNAP5(dist=659370)	2	58430306	C	T
intergenic	TRNAC-GCA-24(dist=21852),CNTNAP5(dist=659344)	2	58430332	G	A
intergenic	TRNAC-GCA-24(dist=26161),CNTNAP5(dist=655035)	2	58434641	G	T
intergenic	TRNAC-GCA-24(dist=26654),CNTNAP5(dist=654542)	2	58435134	C	T
intergenic	TRNAC-GCA-24(dist=26719),CNTNAP5(dist=654477)	2	58435199	G	A
intergenic	TRNAC-GCA-24(dist=26781),CNTNAP5(dist=654415)	2	58435261	T	A
intergenic	TRNAC-GCA-24(dist=26863),CNTNAP5(dist=654333)	2	58435343	A	T
intergenic	TRNAC-GCA-24(dist=28140),CNTNAP5(dist=653056)	2	58436620	G	A
intergenic	TRNAC-GCA-24(dist=28246),CNTNAP5(dist=652950)	2	58436726	T	C
intergenic	TRNAC-GCA-24(dist=28326),CNTNAP5(dist=652870)	2	58436806	G	A
intergenic	TRNAC-GCA-24(dist=28778),CNTNAP5(dist=652418)	2	58437258	A	T
intergenic	TRNAC-GCA-24(dist=29003),CNTNAP5(dist=652193)	2	58437483	T	C
intergenic	TRNAC-GCA-24(dist=31156),CNTNAP5(dist=650040)	2	58439636	C	T
intergenic	TRNAC-GCA-24(dist=31246),CNTNAP5(dist=649950)	2	58439726	T	C
intergenic	TRNAC-GCA-24(dist=31254),CNTNAP5(dist=649942)	2	58439734	T	G
intergenic	TRNAC-GCA-24(dist=33269),CNTNAP5(dist=647927)	2	58441749	A	C
intergenic	TRNAC-GCA-24(dist=33726),CNTNAP5(dist=647470)	2	58442206	T	C
intergenic	TRNAC-GCA-24(dist=33882),CNTNAP5(dist=647314)	2	58442362	G	A
intergenic	TRNAC-GCA-24(dist=34004),CNTNAP5(dist=647192)	2	58442484	A	G
intergenic	TRNAC-GCA-24(dist=34071),CNTNAP5(dist=647125)	2	58442551	G	A
intergenic	TRNAC-GCA-24(dist=34546),CNTNAP5(dist=646650)	2	58443026	C	G
intergenic	TRNAC-GCA-24(dist=34848),CNTNAP5(dist=646348)	2	58443328	C	T
intergenic	TRNAC-GCA-24(dist=34905),CNTNAP5(dist=646291)	2	58443385	C	T
intergenic	TRNAC-GCA-24(dist=35601),CNTNAP5(dist=645595)	2	58444081	A	C
intergenic	TRNAC-GCA-24(dist=36781),CNTNAP5(dist=644415)	2	58445261	T	C
intergenic	TRNAC-GCA-24(dist=37896),CNTNAP5(dist=643300)	2	58446376	T	G
intergenic	TRNAC-GCA-24(dist=38001),CNTNAP5(dist=643195)	2	58446481	T	C
intergenic	TRNAC-GCA-24(dist=38731),CNTNAP5(dist=642465)	2	58447211	T	C
intergenic	TRNAC-GCA-24(dist=38789),CNTNAP5(dist=642407)	2	58447269	A	G
intergenic	TRNAC-GCA-24(dist=45954),CNTNAP5(dist=635242)	2	58454434	C	T
intergenic	TRNAC-GCA-24(dist=46077),CNTNAP5(dist=635119)	2	58454557	C	G
intergenic	TRNAC-GCA-24(dist=46435),CNTNAP5(dist=634761)	2	58454915	A	G
intergenic	TRNAC-GCA-24(dist=47470),CNTNAP5(dist=633726)	2	58455950	G	A
intergenic	TRNAC-GCA-24(dist=47819),CNTNAP5(dist=633377)	2	58456299	T	C
intergenic	TRNAC-GCA-24(dist=47831),CNTNAP5(dist=633365)	2	58456311	G	A
intergenic	TRNAC-GCA-24(dist=47843),CNTNAP5(dist=633353)	2	58456323	C	T
intergenic	TRNAC-GCA-24(dist=48987),CNTNAP5(dist=632209)	2	58457467	G	T
intergenic	TRNAC-GCA-24(dist=49500),CNTNAP5(dist=631696)	2	58457980	A	G
intergenic	TRNAC-GCA-24(dist=49586),CNTNAP5(dist=631610)	2	58458066	G	C
intergenic	TRNAC-GCA-24(dist=49907),CNTNAP5(dist=631289)	2	58458387	A	G
intergenic	TRNAC-GCA-24(dist=50246),CNTNAP5(dist=630950)	2	58458726	C	A
intergenic	TRNAC-GCA-24(dist=50831),CNTNAP5(dist=630365)	2	58459311	C	T
intergenic	TRNAC-GCA-24(dist=52616),CNTNAP5(dist=628580)	2	58461096	T	C
intergenic	TRNAC-GCA-24(dist=55952),CNTNAP5(dist=625244)	2	58464432	A	G
intergenic	TRNAC-GCA-24(dist=57124),CNTNAP5(dist=624072)	2	58465604	A	T
intergenic	TRNAC-GCA-24(dist=57306),CNTNAP5(dist=623890)	2	58465786	C	T
intergenic	TRNAC-GCA-24(dist=57348),CNTNAP5(dist=623848)	2	58465828	G	A
intergenic	TRNAC-GCA-24(dist=57809),CNTNAP5(dist=623387)	2	58466289	G	A
intergenic	TRNAC-GCA-24(dist=58882),CNTNAP5(dist=622314)	2	58467362	G	A
intergenic	TRNAC-GCA-24(dist=59848),CNTNAP5(dist=621348)	2	58468328	A	C
intergenic	TRNAC-GCA-24(dist=59876),CNTNAP5(dist=621320)	2	58468356	A	G
intergenic	TRNAC-GCA-24(dist=61685),CNTNAP5(dist=619511)	2	58470165	G	C
intergenic	TRNAC-GCA-24(dist=66387),CNTNAP5(dist=614809)	2	58474867	G	A
intergenic	TRNAC-GCA-24(dist=66793),CNTNAP5(dist=614403)	2	58475273	C	T
intergenic	TRNAC-GCA-24(dist=66863),CNTNAP5(dist=614333)	2	58475343	A	G
intergenic	TRNAC-GCA-24(dist=67487),CNTNAP5(dist=613709)	2	58475967	G	T
intergenic	TRNAC-GCA-24(dist=70902),CNTNAP5(dist=610294)	2	58479382	A	G
intergenic	TRNAC-GCA-24(dist=70975),CNTNAP5(dist=610221)	2	58479455	G	C
intergenic	TRNAC-GCA-24(dist=71056),CNTNAP5(dist=610140)	2	58479536	G	T
intergenic	TRNAC-GCA-24(dist=71110),CNTNAP5(dist=610086)	2	58479590	G	A
intergenic	TRNAC-GCA-24(dist=71329),CNTNAP5(dist=609867)	2	58479809	G	A
intergenic	TRNAC-GCA-24(dist=72387),CNTNAP5(dist=608809)	2	58480867	A	G
intergenic	TRNAC-GCA-24(dist=72682),CNTNAP5(dist=608514)	2	58481162	A	G
intergenic	TRNAC-GCA-24(dist=72839),CNTNAP5(dist=608357)	2	58481319	A	G
intergenic	TRNAC-GCA-24(dist=77078),CNTNAP5(dist=604118)	2	58485558	A	G
intergenic	TRNAC-GCA-24(dist=77099),CNTNAP5(dist=604097)	2	58485579	A	G
intergenic	TRNAC-GCA-24(dist=77789),CNTNAP5(dist=603407)	2	58486269	T	C
intergenic	TRNAC-GCA-24(dist=77896),CNTNAP5(dist=603300)	2	58486376	C	G
intergenic	TRNAC-GCA-24(dist=77927),CNTNAP5(dist=603269)	2	58486407	T	C
intergenic	TRNAC-GCA-24(dist=77945),CNTNAP5(dist=603251)	2	58486425	T	C
intergenic	TRNAC-GCA-24(dist=78221),CNTNAP5(dist=602975)	2	58486701	C	T
intergenic	TRNAC-GCA-24(dist=79178),CNTNAP5(dist=602018)	2	58487658	T	C
intergenic	TRNAC-GCA-24(dist=79590),CNTNAP5(dist=601606)	2	58488070	C	G
intergenic	TRNAC-GCA-24(dist=79699),CNTNAP5(dist=601497)	2	58488179	C	T
intergenic	TRNAC-GCA-24(dist=87184),CNTNAP5(dist=594012)	2	58495664	T	C
intergenic	TRNAC-GCA-24(dist=87646),CNTNAP5(dist=593550)	2	58496126	G	T
intergenic	TRNAC-GCA-24(dist=87647),CNTNAP5(dist=593549)	2	58496127	C	G
intergenic	TRNAC-GCA-24(dist=87696),CNTNAP5(dist=593500)	2	58496176	G	A
intergenic	TRNAC-GCA-24(dist=87801),CNTNAP5(dist=593395)	2	58496281	C	T
intergenic	TRNAC-GCA-24(dist=87902),CNTNAP5(dist=593294)	2	58496382	G	A
intergenic	TRNAC-GCA-24(dist=87947),CNTNAP5(dist=593249)	2	58496427	A	C
intergenic	TRNAC-GCA-24(dist=88100),CNTNAP5(dist=593096)	2	58496580	A	C
intergenic	TRNAC-GCA-24(dist=88217),CNTNAP5(dist=592979)	2	58496697	A	G
intergenic	TRNAC-GCA-24(dist=88485),CNTNAP5(dist=592711)	2	58496965	C	T
intergenic	TRNAC-GCA-24(dist=88998),CNTNAP5(dist=592198)	2	58497478	C	T
intergenic	TRNAC-GCA-24(dist=89588),CNTNAP5(dist=591608)	2	58498068	T	G
intergenic	TRNAC-GCA-24(dist=91534),CNTNAP5(dist=589662)	2	58500014	T	A
intergenic	TRNAC-GCA-24(dist=91613),CNTNAP5(dist=589583)	2	58500093	G	A
intergenic	TRNAC-GCA-24(dist=91895),CNTNAP5(dist=589301)	2	58500375	C	T
intergenic	TRNAC-GCA-24(dist=92377),CNTNAP5(dist=588819)	2	58500857	G	A
intergenic	TRNAC-GCA-24(dist=92393),CNTNAP5(dist=588803)	2	58500873	T	C
intergenic	TRNAC-GCA-24(dist=92433),CNTNAP5(dist=588763)	2	58500913	T	C
intergenic	TRNAC-GCA-24(dist=93264),CNTNAP5(dist=587932)	2	58501744	G	C
intergenic	TRNAC-GCA-24(dist=93269),CNTNAP5(dist=587927)	2	58501749	A	G
intergenic	TRNAC-GCA-24(dist=93520),CNTNAP5(dist=587676)	2	58502000	G	A
intergenic	TRNAC-GCA-24(dist=93772),CNTNAP5(dist=587424)	2	58502252	C	T
intergenic	TRNAC-GCA-24(dist=94465),CNTNAP5(dist=586731)	2	58502945	A	G
intergenic	TRNAC-GCA-24(dist=94546),CNTNAP5(dist=586650)	2	58503026	G	T
intergenic	TRNAC-GCA-24(dist=95103),CNTNAP5(dist=586093)	2	58503583	C	G
intergenic	TRNAC-GCA-24(dist=95111),CNTNAP5(dist=586085)	2	58503591	G	A
intergenic	TRNAC-GCA-24(dist=95123),CNTNAP5(dist=586073)	2	58503603	A	G
intergenic	TRNAC-GCA-24(dist=95153),CNTNAP5(dist=586043)	2	58503633	A	G
intergenic	TRNAC-GCA-24(dist=95219),CNTNAP5(dist=585977)	2	58503699	G	C
intergenic	TRNAC-GCA-24(dist=95230),CNTNAP5(dist=585966)	2	58503710	G	A
intergenic	TRNAC-GCA-24(dist=95232),CNTNAP5(dist=585964)	2	58503712	G	T
intergenic	TRNAC-GCA-24(dist=95233),CNTNAP5(dist=585963)	2	58503713	T	A
intergenic	TRNAC-GCA-24(dist=95279),CNTNAP5(dist=585917)	2	58503759	T	C
intergenic	TRNAC-GCA-24(dist=95312),CNTNAP5(dist=585884)	2	58503792	C	T
intergenic	TRNAC-GCA-24(dist=95389),CNTNAP5(dist=585807)	2	58503869	G	T
intergenic	TRNAC-GCA-24(dist=95422),CNTNAP5(dist=585774)	2	58503902	C	T
intergenic	TRNAC-GCA-24(dist=95490),CNTNAP5(dist=585706)	2	58503970	C	T
intergenic	TRNAC-GCA-24(dist=95527),CNTNAP5(dist=585669)	2	58504007	G	A
intergenic	TRNAC-GCA-24(dist=95586),CNTNAP5(dist=585610)	2	58504066	C	T
intergenic	TRNAC-GCA-24(dist=95626),CNTNAP5(dist=585570)	2	58504106	T	G
intergenic	TRNAC-GCA-24(dist=95660),CNTNAP5(dist=585536)	2	58504140	T	A
intergenic	TRNAC-GCA-24(dist=95695),CNTNAP5(dist=585501)	2	58504175	A	T
intergenic	TRNAC-GCA-24(dist=95707),CNTNAP5(dist=585489)	2	58504187	C	T
intergenic	TRNAC-GCA-24(dist=95770),CNTNAP5(dist=585426)	2	58504250	C	G
intergenic	TRNAC-GCA-24(dist=95879),CNTNAP5(dist=585317)	2	58504359	T	G
intergenic	TRNAC-GCA-24(dist=96100),CNTNAP5(dist=585096)	2	58504580	T	C
intergenic	TRNAC-GCA-24(dist=96113),CNTNAP5(dist=585083)	2	58504593	A	G
intergenic	TRNAC-GCA-24(dist=96121),CNTNAP5(dist=585075)	2	58504601	G	T
intergenic	TRNAC-GCA-24(dist=96203),CNTNAP5(dist=584993)	2	58504683	C	T
intergenic	TRNAC-GCA-24(dist=96206),CNTNAP5(dist=584990)	2	58504686	C	A
intergenic	TRNAC-GCA-24(dist=96657),CNTNAP5(dist=584539)	2	58505137	C	A
intergenic	TRNAC-GCA-24(dist=96793),CNTNAP5(dist=584403)	2	58505273	C	T
intergenic	TRNAC-GCA-24(dist=96804),CNTNAP5(dist=584392)	2	58505284	G	A
intergenic	TRNAC-GCA-24(dist=96852),CNTNAP5(dist=584344)	2	58505332	A	T
intergenic	TRNAC-GCA-24(dist=96895),CNTNAP5(dist=584301)	2	58505375	A	T
intergenic	TRNAC-GCA-24(dist=96913),CNTNAP5(dist=584283)	2	58505393	A	G
intergenic	TRNAC-GCA-24(dist=96921),CNTNAP5(dist=584275)	2	58505401	G	C
intergenic	TRNAC-GCA-24(dist=97012),CNTNAP5(dist=584184)	2	58505492	A	C
intergenic	TRNAC-GCA-24(dist=97064),CNTNAP5(dist=584132)	2	58505544	T	C
intergenic	TRNAC-GCA-24(dist=97235),CNTNAP5(dist=583961)	2	58505715	T	C
intergenic	TRNAC-GCA-24(dist=97257),CNTNAP5(dist=583939)	2	58505737	T	C
intergenic	TRNAC-GCA-24(dist=97290),CNTNAP5(dist=583906)	2	58505770	A	C
intergenic	TRNAC-GCA-24(dist=97528),CNTNAP5(dist=583668)	2	58506008	G	A
intergenic	TRNAC-GCA-24(dist=97832),CNTNAP5(dist=583364)	2	58506312	G	A
intergenic	TRNAC-GCA-24(dist=98111),CNTNAP5(dist=583085)	2	58506591	C	G
intergenic	TRNAC-GCA-24(dist=98112),CNTNAP5(dist=583084)	2	58506592	T	C
intergenic	TRNAC-GCA-24(dist=98121),CNTNAP5(dist=583075)	2	58506601	G	A
intergenic	TRNAC-GCA-24(dist=98443),CNTNAP5(dist=582753)	2	58506923	T	C
intergenic	TRNAC-GCA-24(dist=98627),CNTNAP5(dist=582569)	2	58507107	T	C
intergenic	TRNAC-GCA-24(dist=98762),CNTNAP5(dist=582434)	2	58507242	T	C
intergenic	TRNAC-GCA-24(dist=98765),CNTNAP5(dist=582431)	2	58507245	C	T
intergenic	TRNAC-GCA-24(dist=98768),CNTNAP5(dist=582428)	2	58507248	T	C
intergenic	TRNAC-GCA-24(dist=98843),CNTNAP5(dist=582353)	2	58507323	A	T
intergenic	TRNAC-GCA-24(dist=99015),CNTNAP5(dist=582181)	2	58507495	G	T
intergenic	TRNAC-GCA-24(dist=99058),CNTNAP5(dist=582138)	2	58507538	C	T
intergenic	TRNAC-GCA-24(dist=99107),CNTNAP5(dist=582089)	2	58507587	G	C
intergenic	TRNAC-GCA-24(dist=99131),CNTNAP5(dist=582065)	2	58507611	T	C
intergenic	TRNAC-GCA-24(dist=99181),CNTNAP5(dist=582015)	2	58507661	C	T
intergenic	TRNAC-GCA-24(dist=99201),CNTNAP5(dist=581995)	2	58507681	A	G
intergenic	TRNAC-GCA-24(dist=99205),CNTNAP5(dist=581991)	2	58507685	A	G
intergenic	TRNAC-GCA-24(dist=99266),CNTNAP5(dist=581930)	2	58507746	T	C
intergenic	TRNAC-GCA-24(dist=99274),CNTNAP5(dist=581922)	2	58507754	G	T
intergenic	TRNAC-GCA-24(dist=99275),CNTNAP5(dist=581921)	2	58507755	G	T
intergenic	TRNAC-GCA-24(dist=99423),CNTNAP5(dist=581773)	2	58507903	A	G
intergenic	TRNAC-GCA-24(dist=99645),CNTNAP5(dist=581551)	2	58508125	G	A
intergenic	TRNAC-GCA-24(dist=99865),CNTNAP5(dist=581331)	2	58508345	A	G
intergenic	TRNAC-GCA-24(dist=99895),CNTNAP5(dist=581301)	2	58508375	A	C
intergenic	TRNAC-GCA-24(dist=100056),CNTNAP5(dist=581140)	2	58508536	A	C
intergenic	TRNAC-GCA-24(dist=100071),CNTNAP5(dist=581125)	2	58508551	A	T
intergenic	TRNAC-GCA-24(dist=100090),CNTNAP5(dist=581106)	2	58508570	T	C
intergenic	TRNAC-GCA-24(dist=100109),CNTNAP5(dist=581087)	2	58508589	G	A
intergenic	TRNAC-GCA-24(dist=100199),CNTNAP5(dist=580997)	2	58508679	A	G
intergenic	TRNAC-GCA-24(dist=100249),CNTNAP5(dist=580947)	2	58508729	A	T
intergenic	TRNAC-GCA-24(dist=100501),CNTNAP5(dist=580695)	2	58508981	G	A
intergenic	TRNAC-GCA-24(dist=101084),CNTNAP5(dist=580112)	2	58509564	A	G
intergenic	TRNAC-GCA-24(dist=101100),CNTNAP5(dist=580096)	2	58509580	C	G
intergenic	TRNAC-GCA-24(dist=101242),CNTNAP5(dist=579954)	2	58509722	A	G
intergenic	TRNAC-GCA-24(dist=101268),CNTNAP5(dist=579928)	2	58509748	A	T
intergenic	TRNAC-GCA-24(dist=101472),CNTNAP5(dist=579724)	2	58509952	G	A
intergenic	TRNAC-GCA-24(dist=101494),CNTNAP5(dist=579702)	2	58509974	C	T
intergenic	TRNAC-GCA-24(dist=101527),CNTNAP5(dist=579669)	2	58510007	A	G
intergenic	TRNAC-GCA-24(dist=101604),CNTNAP5(dist=579592)	2	58510084	T	G
intergenic	TRNAC-GCA-24(dist=101696),CNTNAP5(dist=579500)	2	58510176	T	C
intergenic	TRNAC-GCA-24(dist=101698),CNTNAP5(dist=579498)	2	58510178	T	C
intergenic	TRNAC-GCA-24(dist=101715),CNTNAP5(dist=579481)	2	58510195	G	A
intergenic	TRNAC-GCA-24(dist=101716),CNTNAP5(dist=579480)	2	58510196	T	C
intergenic	TRNAC-GCA-24(dist=101784),CNTNAP5(dist=579412)	2	58510264	A	G
intergenic	TRNAC-GCA-24(dist=101806),CNTNAP5(dist=579390)	2	58510286	G	C
intergenic	TRNAC-GCA-24(dist=101842),CNTNAP5(dist=579354)	2	58510322	G	A
intergenic	TRNAC-GCA-24(dist=101928),CNTNAP5(dist=579268)	2	58510408	A	G
intergenic	TRNAC-GCA-24(dist=101947),CNTNAP5(dist=579249)	2	58510427	G	A
intergenic	TRNAC-GCA-24(dist=102023),CNTNAP5(dist=579173)	2	58510503	G	T
intergenic	TRNAC-GCA-24(dist=102130),CNTNAP5(dist=579066)	2	58510610	G	T
intergenic	TRNAC-GCA-24(dist=102222),CNTNAP5(dist=578974)	2	58510702	C	A
intergenic	TRNAC-GCA-24(dist=102292),CNTNAP5(dist=578904)	2	58510772	A	G
intergenic	TRNAC-GCA-24(dist=102304),CNTNAP5(dist=578892)	2	58510784	G	T
intergenic	TRNAC-GCA-24(dist=102422),CNTNAP5(dist=578774)	2	58510902	A	C
intergenic	TRNAC-GCA-24(dist=102426),CNTNAP5(dist=578770)	2	58510906	C	G
intergenic	TRNAC-GCA-24(dist=102452),CNTNAP5(dist=578744)	2	58510932	T	C
intergenic	TRNAC-GCA-24(dist=102631),CNTNAP5(dist=578565)	2	58511111	C	T
intergenic	TRNAC-GCA-24(dist=102718),CNTNAP5(dist=578478)	2	58511198	A	G
intergenic	TRNAC-GCA-24(dist=102799),CNTNAP5(dist=578397)	2	58511279	C	T
intergenic	TRNAC-GCA-24(dist=102800),CNTNAP5(dist=578396)	2	58511280	G	A
intergenic	TRNAC-GCA-24(dist=102875),CNTNAP5(dist=578321)	2	58511355	G	C
intergenic	TRNAC-GCA-24(dist=103186),CNTNAP5(dist=578010)	2	58511666	T	C
intergenic	TRNAC-GCA-24(dist=103287),CNTNAP5(dist=577909)	2	58511767	G	A
intergenic	TRNAC-GCA-24(dist=103483),CNTNAP5(dist=577713)	2	58511963	T	C
intergenic	TRNAC-GCA-24(dist=103558),CNTNAP5(dist=577638)	2	58512038	T	C
intergenic	TRNAC-GCA-24(dist=103790),CNTNAP5(dist=577406)	2	58512270	C	A
intergenic	TRNAC-GCA-24(dist=104365),CNTNAP5(dist=576831)	2	58512845	G	A
intergenic	TRNAC-GCA-24(dist=104483),CNTNAP5(dist=576713)	2	58512963	A	G
intergenic	TRNAC-GCA-24(dist=104721),CNTNAP5(dist=576475)	2	58513201	A	G
intergenic	TRNAC-GCA-24(dist=104865),CNTNAP5(dist=576331)	2	58513345	C	T
intergenic	TRNAC-GCA-24(dist=105138),CNTNAP5(dist=576058)	2	58513618	A	G
intergenic	TRNAC-GCA-24(dist=105371),CNTNAP5(dist=575825)	2	58513851	T	A
intergenic	TRNAC-GCA-24(dist=105624),CNTNAP5(dist=575572)	2	58514104	G	A
intergenic	TRNAC-GCA-24(dist=106984),CNTNAP5(dist=574212)	2	58515464	A	G
intergenic	TRNAC-GCA-24(dist=107133),CNTNAP5(dist=574063)	2	58515613	T	C
intergenic	TRNAC-GCA-24(dist=107213),CNTNAP5(dist=573983)	2	58515693	G	A
intergenic	TRNAC-GCA-24(dist=107612),CNTNAP5(dist=573584)	2	58516092	C	A
intergenic	TRNAC-GCA-24(dist=107631),CNTNAP5(dist=573565)	2	58516111	T	C
intergenic	TRNAC-GCA-24(dist=107837),CNTNAP5(dist=573359)	2	58516317	A	G
intergenic	TRNAC-GCA-24(dist=107906),CNTNAP5(dist=573290)	2	58516386	C	T
intergenic	TRNAC-GCA-24(dist=108000),CNTNAP5(dist=573196)	2	58516480	A	C
intergenic	TRNAC-GCA-24(dist=108026),CNTNAP5(dist=573170)	2	58516506	T	A
intergenic	TRNAC-GCA-24(dist=108029),CNTNAP5(dist=573167)	2	58516509	G	C
intergenic	TRNAC-GCA-24(dist=108087),CNTNAP5(dist=573109)	2	58516567	A	G
intergenic	TRNAC-GCA-24(dist=108201),CNTNAP5(dist=572995)	2	58516681	C	T
intergenic	TRNAC-GCA-24(dist=108277),CNTNAP5(dist=572919)	2	58516757	T	C
intergenic	TRNAC-GCA-24(dist=108342),CNTNAP5(dist=572854)	2	58516822	A	T
intergenic	TRNAC-GCA-24(dist=108784),CNTNAP5(dist=572412)	2	58517264	A	G
intergenic	TRNAC-GCA-24(dist=108792),CNTNAP5(dist=572404)	2	58517272	A	G
intergenic	TRNAC-GCA-24(dist=108819),CNTNAP5(dist=572377)	2	58517299	A	G
intergenic	TRNAC-GCA-24(dist=108943),CNTNAP5(dist=572253)	2	58517423	T	C
intergenic	TRNAC-GCA-24(dist=109101),CNTNAP5(dist=572095)	2	58517581	C	T
intergenic	TRNAC-GCA-24(dist=109162),CNTNAP5(dist=572034)	2	58517642	A	T
intergenic	TRNAC-GCA-24(dist=109265),CNTNAP5(dist=571931)	2	58517745	T	G
intergenic	TRNAC-GCA-24(dist=109295),CNTNAP5(dist=571901)	2	58517775	C	A
intergenic	TRNAC-GCA-24(dist=109331),CNTNAP5(dist=571865)	2	58517811	A	C
intergenic	TRNAC-GCA-24(dist=109444),CNTNAP5(dist=571752)	2	58517924	A	C
intergenic	TRNAC-GCA-24(dist=109494),CNTNAP5(dist=571702)	2	58517974	A	C
intergenic	TRNAC-GCA-24(dist=109744),CNTNAP5(dist=571452)	2	58518224	C	T
intergenic	TRNAC-GCA-24(dist=109788),CNTNAP5(dist=571408)	2	58518268	G	C
intergenic	TRNAC-GCA-24(dist=109861),CNTNAP5(dist=571335)	2	58518341	A	C
intergenic	TRNAC-GCA-24(dist=109975),CNTNAP5(dist=571221)	2	58518455	C	T
intergenic	TRNAC-GCA-24(dist=110062),CNTNAP5(dist=571134)	2	58518542	C	T
intergenic	TRNAC-GCA-24(dist=110102),CNTNAP5(dist=571094)	2	58518582	T	G
intergenic	TRNAC-GCA-24(dist=110919),CNTNAP5(dist=570277)	2	58519399	C	A
intergenic	TRNAC-GCA-24(dist=110984),CNTNAP5(dist=570212)	2	58519464	G	A
intergenic	TRNAC-GCA-24(dist=110986),CNTNAP5(dist=570210)	2	58519466	T	C
intergenic	TRNAC-GCA-24(dist=111005),CNTNAP5(dist=570191)	2	58519485	T	C
intergenic	TRNAC-GCA-24(dist=111082),CNTNAP5(dist=570114)	2	58519562	G	A
intergenic	TRNAC-GCA-24(dist=111130),CNTNAP5(dist=570066)	2	58519610	A	T
intergenic	TRNAC-GCA-24(dist=111169),CNTNAP5(dist=570027)	2	58519649	C	T
intergenic	TRNAC-GCA-24(dist=111235),CNTNAP5(dist=569961)	2	58519715	G	T
intergenic	TRNAC-GCA-24(dist=111252),CNTNAP5(dist=569944)	2	58519732	T	C
intergenic	TRNAC-GCA-24(dist=111294),CNTNAP5(dist=569902)	2	58519774	G	A
intergenic	TRNAC-GCA-24(dist=111356),CNTNAP5(dist=569840)	2	58519836	C	T
intergenic	TRNAC-GCA-24(dist=111671),CNTNAP5(dist=569525)	2	58520151	C	A
intergenic	TRNAC-GCA-24(dist=111732),CNTNAP5(dist=569464)	2	58520212	G	A
intergenic	TRNAC-GCA-24(dist=111736),CNTNAP5(dist=569460)	2	58520216	C	A
intergenic	TRNAC-GCA-24(dist=111841),CNTNAP5(dist=569355)	2	58520321	C	T
intergenic	TRNAC-GCA-24(dist=111854),CNTNAP5(dist=569342)	2	58520334	A	T
intergenic	TRNAC-GCA-24(dist=111947),CNTNAP5(dist=569249)	2	58520427	C	T
intergenic	TRNAC-GCA-24(dist=112019),CNTNAP5(dist=569177)	2	58520499	C	T
intergenic	TRNAC-GCA-24(dist=112050),CNTNAP5(dist=569146)	2	58520530	A	G
intergenic	TRNAC-GCA-24(dist=112129),CNTNAP5(dist=569067)	2	58520609	C	T
intergenic	TRNAC-GCA-24(dist=112136),CNTNAP5(dist=569060)	2	58520616	G	A
intergenic	TRNAC-GCA-24(dist=112321),CNTNAP5(dist=568875)	2	58520801	G	A
intergenic	TRNAC-GCA-24(dist=112482),CNTNAP5(dist=568714)	2	58520962	A	G
intergenic	TRNAC-GCA-24(dist=112622),CNTNAP5(dist=568574)	2	58521102	G	A
intergenic	TRNAC-GCA-24(dist=112640),CNTNAP5(dist=568556)	2	58521120	G	C
intergenic	TRNAC-GCA-24(dist=112645),CNTNAP5(dist=568551)	2	58521125	T	C
intergenic	TRNAC-GCA-24(dist=112692),CNTNAP5(dist=568504)	2	58521172	G	A
intergenic	TRNAC-GCA-24(dist=112788),CNTNAP5(dist=568408)	2	58521268	T	C
intergenic	TRNAC-GCA-24(dist=112856),CNTNAP5(dist=568340)	2	58521336	T	C
intergenic	TRNAC-GCA-24(dist=112987),CNTNAP5(dist=568209)	2	58521467	C	A
intergenic	TRNAC-GCA-24(dist=112988),CNTNAP5(dist=568208)	2	58521468	G	A
intergenic	TRNAC-GCA-24(dist=113177),CNTNAP5(dist=568019)	2	58521657	T	G
intergenic	TRNAC-GCA-24(dist=113829),CNTNAP5(dist=567367)	2	58522309	T	C
intergenic	TRNAC-GCA-24(dist=113830),CNTNAP5(dist=567366)	2	58522310	C	T
intergenic	TRNAC-GCA-24(dist=113892),CNTNAP5(dist=567304)	2	58522372	A	G
intergenic	TRNAC-GCA-24(dist=113918),CNTNAP5(dist=567278)	2	58522398	G	A
intergenic	TRNAC-GCA-24(dist=114036),CNTNAP5(dist=567160)	2	58522516	T	A
intergenic	TRNAC-GCA-24(dist=115333),CNTNAP5(dist=565863)	2	58523813	C	T
intergenic	TRNAC-GCA-24(dist=116375),CNTNAP5(dist=564821)	2	58524855	A	C
intergenic	TRNAC-GCA-24(dist=117090),CNTNAP5(dist=564106)	2	58525570	G	A
intergenic	TRNAC-GCA-24(dist=117475),CNTNAP5(dist=563721)	2	58525955	C	T
intergenic	TRNAC-GCA-24(dist=117576),CNTNAP5(dist=563620)	2	58526056	G	A
intergenic	TRNAC-GCA-24(dist=117960),CNTNAP5(dist=563236)	2	58526440	G	A
intergenic	TRNAC-GCA-24(dist=119650),CNTNAP5(dist=561546)	2	58528130	T	C
intergenic	TRNAC-GCA-24(dist=119815),CNTNAP5(dist=561381)	2	58528295	A	G
intergenic	TRNAC-GCA-24(dist=119837),CNTNAP5(dist=561359)	2	58528317	A	G
intergenic	TRNAC-GCA-24(dist=121014),CNTNAP5(dist=560182)	2	58529494	T	C
intergenic	TRNAC-GCA-24(dist=121162),CNTNAP5(dist=560034)	2	58529642	G	C
intergenic	TRNAC-GCA-24(dist=121420),CNTNAP5(dist=559776)	2	58529900	C	T
intergenic	TRNAC-GCA-24(dist=121653),CNTNAP5(dist=559543)	2	58530133	T	C
intergenic	TRNAC-GCA-24(dist=121733),CNTNAP5(dist=559463)	2	58530213	A	C
[truncated: 31,564 more rows]
