# Supplementary material for: Genetic characterization and selection of litter size traits of Guizhou Black goat and Meigu goat
Source: PLoS One. 2024 Nov 7;19(11):e0313297. doi: 10.1371/journal.pone.0313297 (PMC11542855; doi:10.1371/journal.pone.0313297)
Supplement: S2 Table — (XLSX) [file pone.0313297.s002.xlsx]

## Sheet: Sheet1
gene
FNDC3B
SRPRB
LOC102172205
LOC102172488
BFSP2
SIM2
SH3BP4
SPAG17
LOC102179999
LOC102168221
ALDH1L2
KIAA1033
LOC108636138
A4GALT
ARFGAP3
PACSIN2
GIMD1
AIMP1
TBCK
PPA2
TET2
LOC102183306
DNAJB14;LOC102183306
DNAJB14
GRID2
KCNIP4
GALNTL6
UHRF2
PGM5
GFRA2
FAM184A
MCM9
ASF1A,MCM9
DMGDH
ARSB
SULT6B1
CEBPZOS
CEBPZ
NDUFAF7
NDUFAF7,PRKD3
PRKD3
DGKH
TASP1
SNRPB2
OTOR
RSU1
RNF24
STK35
SULF2
RIMS2
SBF2
RAB39A
SLC35F2
ADORA1
ADORA1,MYBPH
MYBPH
CHI3L1
PRDX6
SLC9C2
ANKRD45
LOC102176064
RABGAP1L
CEP350
ATP6V1G3
SPATA5
PSMC4
LOC102187255
MAP3K10
TTC9B
CNTD2,TTC9B
CNTD2
AKT2
C18H19orf47
TRIM37
ALOX12
C19H17orf49
MIR497
MIR195,MIR497;C19H17orf49
BCL6B
LOC102180151
LOC102180151,SLC16A11
SLC16A11
LOC106503212
ASGR2
SHMT1
SMCR8
TOP3A
MIEF2
FLII
LLGL1
ALKBH5
MYO15A
RAPGEFL1
WIPF2
CDC6
RARA
RNF180
PDE4D
ISL1
SPEF2
PEAK1
HMG20A
GRM7
NICN1
AMT
RHOA
GPX1
USP4
GALNT1
CIDEA
TUBB6
AFG3L2
PRELID3A
SPIRE1
CEP76
PSMG2
PTPN2
FGF20
MICU3
SH2D4B
TSPAN14
NRBF2
LOC102190382
LOC102181365
FOLH1B
