# Supplementary material for: Genetic characterization and selection of litter size traits of Guizhou Black goat and Meigu goat
Source: PLoS One. 2024 Nov 7;19(11):e0313297. doi: 10.1371/journal.pone.0313297 (PMC11542855; doi:10.1371/journal.pone.0313297)
Supplement: S3 Table — (XLSX) [file pone.0313297.s003.xlsx]

## Sheet: KEGG
ID	Description	GeneRatio	BgRatio	pvalue	geneID	Count	ontology
chx00670	One carbon pool by folate	0.0352941	18/9366	0.000533483	ALDH1L2/SHMT1/AMT	3	NA
chx00260	Glycine, serine and threonine metabolism	0.0470588	47/9366	0.000837192	CTH/DMGDH/SHMT1/AMT	4	NA
chx01523	Antifolate resistance	0.0352941	45/9366	0.00777922	LOC102178853/ALOX12/SHMT1	3	NA
chx04072	Phospholipase D signaling pathway	0.0588235	148/9366	0.0109789	DGKH/PDGFD/AKT2/GRM7/RHOA	5	NA
chx04640	Hematopoietic cell lineage	0.0470588	104/9366	0.0146179	LOC102180271/LOC102179999/LOC102168221/ITGA1	4	NA
chx04923	Regulation of lipolysis in adipocytes	0.0352941	60/9366	0.0170253	PTGER3/ADORA1/AKT2	3	NA
chx05016	Huntington disease	0.0823529	307/9366	0.0211885	LOC102173355/NDUFA4/PSMC4/MAP3K10/GPX1/TUBB6/NRBF2	7	NA
chx04530	Tight junction	0.0588235	180/9366	0.0236539	LOC102180271/LOC102179999/LOC102168221/LLGL1/RHOA	5	NA
chx05218	Melanoma	0.0352941	72/9366	0.0274682	PDGFD/AKT2/FGF20	3	NA
chx01230	Biosynthesis of amino acids	0.0352941	74/9366	0.0294752	CTH/MAT2B/SHMT1	3	NA
chx04918	Thyroid hormone synthesis	0.0352941	76/9366	0.0315581	ASGR2/ASGR1/GPX1	3	NA
chx00630	Glyoxylate and dicarboxylate metabolism	0.0235294	32/9366	0.0338576	SHMT1/AMT	2	NA
chx00190	Oxidative phosphorylation	0.0470588	139/9366	0.0373755	LOC102173355/NDUFA4/PPA2/ATP6V1G3	4	NA
chx05017	Spinocerebellar ataxia	0.0470588	144/9366	0.0416924	PSMC4/AKT2/AFG3L2/NRBF2	4	NA
chx00512	Mucin type O-glycan biosynthesis	0.0235294	36/9366	0.0420186	GALNTL6/GALNT1	2	NA
chx04015	Rap1 signaling pathway	0.0588235	211/9366	0.042573	PRKD3/PDGFD/AKT2/RHOA/FGF20	5	NA
chx05032	Morphine addiction	0.0352941	91/9366	0.0495548	PDE7B/ADORA1/PDE4D	3	NA

## Sheet: GO
ID	Description	GeneRatio	BgRatio	pvalue	geneID	Count	ontology
GO:0016462	pyrophosphatase activity	12/103	416/9363	0.00197773	ARL4C/ARL4A/PPA2/NUDT12/MCM9/VWA8/RAB39A/SPATA5/PSMC4/RHOA/TUBB6/AFG3L2	12	MF
GO:0016817	hydrolase activity, acting on acid anhydrides	12/103	420/9363	0.00214223	ARL4C/ARL4A/PPA2/NUDT12/MCM9/VWA8/RAB39A/SPATA5/PSMC4/RHOA/TUBB6/AFG3L2	12	MF
GO:0016818	hydrolase activity, acting on acid anhydrides, in phosphorus-containing anhydrides	12/103	420/9363	0.00214223	ARL4C/ARL4A/PPA2/NUDT12/MCM9/VWA8/RAB39A/SPATA5/PSMC4/RHOA/TUBB6/AFG3L2	12	MF
GO:0017111	nucleoside-triphosphatase activity	10/103	382/9363	0.00915458	ARL4C/ARL4A/MCM9/VWA8/RAB39A/SPATA5/PSMC4/RHOA/TUBB6/AFG3L2	10	MF
GO:0004114	3',5'-cyclic-nucleotide phosphodiesterase activity	2/103	15/9363	0.0114628	PDE7B/PDE4D	2	MF
GO:0004112	cyclic-nucleotide phosphodiesterase activity	2/103	16/9363	0.0130071	PDE7B/PDE4D	2	MF
GO:0008484	sulfuric ester hydrolase activity	2/103	16/9363	0.0130071	ARSB/SULF2	2	MF
GO:0030695	GTPase regulator activity	7/103	231/9363	0.0135891	SH3BP4/ARFGAP3/ARHGEF38/PREX1/SBF2/RABGAP1L/SMCR8	7	MF
GO:0060589	nucleoside-triphosphatase regulator activity	7/103	231/9363	0.0135891	SH3BP4/ARFGAP3/ARHGEF38/PREX1/SBF2/RABGAP1L/SMCR8	7	MF
GO:0016645	oxidoreductase activity, acting on the CH-NH group of donors	2/103	18/9363	0.0163492	ALDH1L2/SMOX	2	MF
GO:0043425	bHLH transcription factor binding	2/103	22/9363	0.0239918	MAP3K10/ISL1	2	MF
GO:0042578	phosphoric ester hydrolase activity	6/103	207/9363	0.0264222	PPA2/PLPPR1/PDE7B/NANP/PDE4D/PTPN2	6	MF
GO:0005525	GTP binding	7/103	271/9363	0.0296056	SRPRB/ARL4C/ARL4A/GIMD1/RAB39A/RHOA/TUBB6	7	MF
GO:0016887	ATP hydrolysis activity	5/103	164/9363	0.0344347	MCM9/VWA8/SPATA5/PSMC4/AFG3L2	5	MF
GO:0032561	guanyl ribonucleotide binding	7/103	281/9363	0.035041	SRPRB/ARL4C/ARL4A/GIMD1/RAB39A/RHOA/TUBB6	7	MF
GO:0019001	guanyl nucleotide binding	7/103	287/9363	0.0386029	SRPRB/ARL4C/ARL4A/GIMD1/RAB39A/RHOA/TUBB6	7	MF
GO:0005085	guanyl-nucleotide exchange factor activity	4/103	120/9363	0.0430724	ARHGEF38/PREX1/SBF2/SMCR8	4	MF
GO:0140657	ATP-dependent activity	7/103	296/9363	0.0443809	MCM9/VWA8/KIF16B/ATP6V1G3/SPATA5/PSMC4/AFG3L2	7	MF
GO:0005925	focal adhesion	4/100	79/10164	0.00754403	PGM5/ITGA1/PEAK1/DAG1	4	CC
GO:0030055	cell-substrate junction	4/100	81/10164	0.00823026	PGM5/ITGA1/PEAK1/DAG1	4	CC
GO:0032592	integral component of mitochondrial membrane	2/100	33/10164	0.0415263	AFG3L2/SPIRE1	2	CC
GO:0098573	intrinsic component of mitochondrial membrane	2/100	33/10164	0.0415263	AFG3L2/SPIRE1	2	CC
GO:0035097	histone methyltransferase complex	2/100	34/10164	0.0438447	TRIM37/INO80C	2	CC
GO:0015629	actin cytoskeleton	5/100	201/10164	0.048	TOPBP1/PGM5/LLGL1/RARA/PEAK1	5	CC
GO:0006730	one-carbon metabolic process	3/85	18/8546	0.000695656	ALDH1L2/MAT2B/SHMT1	3	BP
GO:0021675	nerve development	4/85	46/8546	0.00108214	SULF2/ISL1/DAG1/AFG3L2	4	BP
GO:0046700	heterocycle catabolic process	7/85	179/8546	0.00196331	ALDH1L2/TET2/NUDT12/BTG2/ALKBH5/PDE4D/CIDEA	7	BP
GO:0044270	cellular nitrogen compound catabolic process	7/85	180/8546	0.00202655	ALDH1L2/TET2/NUDT12/BTG2/ALKBH5/PDE4D/CIDEA	7	BP
GO:0019439	aromatic compound catabolic process	7/85	186/8546	0.00243991	ALDH1L2/TET2/NUDT12/BTG2/ALKBH5/PDE4D/CIDEA	7	BP
GO:1901361	organic cyclic compound catabolic process	7/85	199/8546	0.00355734	ALDH1L2/TET2/NUDT12/BTG2/ALKBH5/PDE4D/CIDEA	7	BP
GO:0007422	peripheral nervous system development	3/85	32/8546	0.00382505	ETV1/ISL1/DAG1	3	BP
GO:0006760	folic acid-containing compound metabolic process	2/85	10/8546	0.00417753	ALDH1L2/SHMT1	2	BP
GO:0006544	glycine metabolic process	2/85	11/8546	0.005073	SHMT1/AMT	2	BP
GO:0010883	regulation of lipid storage	2/85	12/8546	0.00604843	CIDEA/MSR1	2	BP
GO:0006851	mitochondrial calcium ion transmembrane transport	2/85	13/8546	0.00710219	AFG3L2/MICU3	2	BP
GO:0010575	positive regulation of vascular endothelial growth factor production	2/85	13/8546	0.00710219	SULF2/ISL1	2	BP
GO:0034453	microtubule anchoring	2/85	13/8546	0.00710219	CEP350/DAG1	2	BP
GO:0007411	axon guidance	4/85	78/8546	0.00743863	ETV1/ISL1/CHL1/DAG1	4	BP
GO:0097485	neuron projection guidance	4/85	79/8546	0.007777	ETV1/ISL1/CHL1/DAG1	4	BP
GO:0003094	glomerular filtration	2/85	14/8546	0.00823266	SULF2/ADORA1	2	BP
GO:0046599	regulation of centriole replication	2/85	14/8546	0.00823266	TRIM37/CEP76	2	BP
GO:0097205	renal filtration	2/85	14/8546	0.00823266	SULF2/ADORA1	2	BP
GO:0010574	regulation of vascular endothelial growth factor production	2/85	15/8546	0.00943825	SULF2/ISL1	2	BP
GO:0042558	pteridine-containing compound metabolic process	2/85	15/8546	0.00943825	ALDH1L2/SHMT1	2	BP
GO:0070988	demethylation	2/85	15/8546	0.00943825	TET2/ALKBH5	2	BP
GO:0043087	regulation of GTPase activity	5/85	131/8546	0.00967136	SH3BP4/PREX1/SBF2/RABGAP1L/SMCR8	5	BP
GO:0060078	regulation of postsynaptic membrane potential	2/85	16/8546	0.0107174	ADORA1/RGS7BP	2	BP
GO:0032609	interferon-gamma production	3/85	50/8546	0.0132984	RARA/PDE4D/ISL1	3	BP
GO:0032649	regulation of interferon-gamma production	3/85	50/8546	0.0132984	RARA/PDE4D/ISL1	3	BP
GO:0006767	water-soluble vitamin metabolic process	2/85	18/8546	0.0134901	ALDH1L2/SHMT1	2	BP
GO:0010573	vascular endothelial growth factor production	2/85	18/8546	0.0134901	SULF2/ISL1	2	BP
GO:0060384	innervation	2/85	18/8546	0.0134901	SULF2/ISL1	2	BP
GO:0006739	NADP metabolic process	2/85	20/8546	0.0165388	ALDH1L2/NUDT12	2	BP
GO:0009069	serine family amino acid metabolic process	2/85	22/8546	0.0198516	SHMT1/AMT	2	BP
GO:0061061	muscle structure development	7/85	278/8546	0.0203665	ETV1/ASF1A/BTG2/RARA/ISL1/AFG3L2/FRG1	7	BP
GO:0007409	axonogenesis	5/85	159/8546	0.0208405	ETV1/ISL1/CHL1/DAG1/AFG3L2	5	BP
GO:0032006	regulation of TOR signaling	3/85	60/8546	0.0216332	SH3BP4/TBCK/SMCR8	3	BP
GO:0007099	centriole replication	2/85	24/8546	0.0234172	TRIM37/CEP76	2	BP
GO:0034655	nucleobase-containing compound catabolic process	5/85	165/8546	0.0240136	NUDT12/BTG2/ALKBH5/PDE4D/CIDEA	5	BP
GO:0060541	respiratory system development	4/85	112/8546	0.0251495	SIM2/CHI3L1/RARA/DAG1	4	BP
GO:0019915	lipid storage	2/85	25/8546	0.0252913	CIDEA/MSR1	2	BP
GO:0032720	negative regulation of tumor necrosis factor production	2/85	25/8546	0.0252913	RARA/CIDEA	2	BP
GO:0098534	centriole assembly	2/85	25/8546	0.0252913	TRIM37/CEP76	2	BP
GO:1902116	negative regulation of organelle assembly	2/85	25/8546	0.0252913	TRIM37/SMCR8	2	BP
GO:0043524	negative regulation of neuron apoptotic process	3/85	64/8546	0.025607	ISL1/CHL1/FGF20	3	BP
GO:0006935	chemotaxis	6/85	232/8546	0.0276879	ETV1/PREX1/ITGA1/ISL1/CHL1/DAG1	6	BP
GO:0042330	taxis	6/85	234/8546	0.0287178	ETV1/PREX1/ITGA1/ISL1/CHL1/DAG1	6	BP
GO:0032640	tumor necrosis factor production	3/85	67/8546	0.0288278	RARA/ISL1/CIDEA	3	BP
GO:0032680	regulation of tumor necrosis factor production	3/85	67/8546	0.0288278	RARA/ISL1/CIDEA	3	BP
GO:1903556	negative regulation of tumor necrosis factor superfamily cytokine production	2/85	27/8546	0.0292155	RARA/CIDEA	2	BP
GO:0061564	axon development	5/85	174/8546	0.0293342	ETV1/ISL1/CHL1/DAG1/AFG3L2	5	BP
GO:0031929	TOR signaling	3/85	69/8546	0.0310891	SH3BP4/TBCK/SMCR8	3	BP
GO:0071706	tumor necrosis factor superfamily cytokine production	3/85	69/8546	0.0310891	RARA/ISL1/CIDEA	3	BP
GO:1903555	regulation of tumor necrosis factor superfamily cytokine production	3/85	69/8546	0.0310891	RARA/ISL1/CIDEA	3	BP
GO:0030593	neutrophil chemotaxis	2/85	28/8546	0.0312628	PREX1/ITGA1	2	BP
GO:0071230	cellular response to amino acid stimulus	2/85	28/8546	0.0312628	SH3BP4/PDGFD	2	BP
GO:0010824	regulation of centrosome duplication	2/85	29/8546	0.0333654	TRIM37/CEP76	2	BP
GO:0001817	regulation of cytokine production	7/85	311/8546	0.0347179	TRIB2/SULF2/CHI3L1/RARA/PDE4D/ISL1/CIDEA	7	BP
GO:0009166	nucleotide catabolic process	2/85	30/8546	0.0355217	NUDT12/PDE4D	2	BP
GO:0033619	membrane protein proteolysis	2/85	30/8546	0.0355217	DAG1/AFG3L2	2	BP
GO:0032436	positive regulation of proteasomal ubiquitin-dependent protein catabolic process	2/85	31/8546	0.0377307	TRIB2/RNF180	2	BP
GO:0043200	response to amino acid	2/85	31/8546	0.0377307	SH3BP4/PDGFD	2	BP
GO:0046605	regulation of centrosome cycle	2/85	31/8546	0.0377307	TRIM37/CEP76	2	BP
GO:0071229	cellular response to acid chemical	2/85	31/8546	0.0377307	SH3BP4/PDGFD	2	BP
GO:1905954	positive regulation of lipid localization	2/85	31/8546	0.0377307	CIDEA/MSR1	2	BP
GO:0001816	cytokine production	7/85	317/8546	0.0379077	TRIB2/SULF2/CHI3L1/RARA/PDE4D/ISL1/CIDEA	7	BP
GO:0002011	morphogenesis of an epithelial sheet	2/85	32/8546	0.0399911	DAG1/RHOA	2	BP
GO:1901292	nucleoside phosphate catabolic process	2/85	33/8546	0.0423017	NUDT12/PDE4D	2	BP
GO:0006909	phagocytosis	3/85	80/8546	0.0451354	RAB39A/RARA/MSR1	3	BP
GO:0001101	response to acid chemical	2/85	35/8546	0.0470685	SH3BP4/PDGFD	2	BP
GO:0031331	positive regulation of cellular catabolic process	5/85	199/8546	0.0478219	SH3BP4/TRIB2/BTG2/SMCR8/RNF180	5	BP
GO:0001819	positive regulation of cytokine production	5/85	200/8546	0.0486781	SULF2/CHI3L1/RARA/PDE4D/ISL1	5	BP
GO:0048667	cell morphogenesis involved in neuron differentiation	5/85	200/8546	0.0486781	ETV1/ISL1/CHL1/DAG1/AFG3L2	5	BP
GO:0032729	positive regulation of interferon-gamma production	2/85	36/8546	0.0495224	PDE4D/ISL1	2	BP
