# Supplementary material for: Genetic characterization and selection of litter size traits of Guizhou Black goat and Meigu goat
Source: PLoS One. 2024 Nov 7;19(11):e0313297. doi: 10.1371/journal.pone.0313297 (PMC11542855; doi:10.1371/journal.pone.0313297)
Supplement: S4 Table — (XLSX) [file pone.0313297.s004.xlsx]

## Sheet: Table4
CHROM	SNP	POS	FST	PI1	PI2	Pi_Ratio
1	1:94890694	94890694	-0.0339286	0.45977	0.45977	1
1	1:94892085	94892085	-0.0406699	0.48046	0.48046	1
1	1:94892658	94892658	-0.0362173	0.496552	0.48046	1.03349
1	1:94893169	94893169	-0.0406699	0.48046	0.48046	1
1	1:94894211	94894211	-0.0287846	0.48046	0.434483	1.10582
1	1:94894271	94894271	-0.0339286	0.45977	0.45977	1
1	1:94894306	94894306	-0.032967	0.434483	0.45977	0.945001
1	1:94894707	94894707	-0.0270499	0.404598	0.370115	1.09317
1	1:94894763	94894763	-0.0285714	0.287356	0.287356	1
1	1:94894939	94894939	-0.0406699	0.48046	0.48046	1
1	1:94894944	94894944	-0.0384615	0.45977	0.434483	1.0582
1	1:94895060	94895060	-0.0406699	0.48046	0.48046	1
1	1:94895845	94895845	-0.0362173	0.496552	0.48046	1.03349
1	1:94895890	94895890	-0.0263158	0.45977	0.404598	1.13636
1	1:94895932	94895932	-0.0406699	0.48046	0.48046	1
1	1:94896363	94896363	-0.0185185	0.404598	0.331034	1.22222
1	1:94896364	94896364	-0.0185185	0.404598	0.331034	1.22222
1	1:94896407	94896407	-0.0341151	0.48046	0.434483	1.10582
1	1:94896711	94896711	-0.0341151	0.48046	0.434483	1.10582
1	1:94896754	94896754	-0.0341151	0.48046	0.434483	1.10582
1	1:94897144	94897144	-0.0258285	0.494709	0.434483	1.13862
1	1:94897413	94897413	-0.0341151	0.48046	0.434483	1.10582
1	1:94897590	94897590	-0.0341151	0.48046	0.434483	1.10582
1	1:94897597	94897597	-0.0406699	0.48046	0.48046	1
1	1:94898125	94898125	-0.0400379	0.494709	0.48046	1.02966
1	1:94898798	94898798	-0.0285714	0.287356	0.287356	1
1	1:94898860	94898860	-0.0213942	0.507937	0.45977	1.10476
1	1:94899278	94899278	-0.0301003	0.304233	0.304233	1
1	1:94899369	94899369	-0.0301003	0.304233	0.304233	1
1	1:94899425	94899425	0.00539837	0.514943	0.494709	1.0409
1	1:94899426	94899426	-0.0288347	0.287356	0.304233	0.944526
1	1:94901627	94901627	-0.0285714	0.287356	0.287356	1
1	1:94901673	94901673	-0.0377945	0.304233	0.287356	1.05873
1	1:94902328	94902328	-0.0197044	0.370115	0.287356	1.288
1	1:94902371	94902371	0.022146	0.514943	0.48046	1.07177
1	1:94902374	94902374	-0.0197044	0.370115	0.287356	1.288
1	1:94902456	94902456	-0.0197044	0.370115	0.287356	1.288
1	1:94902461	94902461	0.0723562	0.514943	0.434483	1.18519
1	1:94902495	94902495	-0.0197044	0.370115	0.287356	1.288
1	1:94902520	94902520	-0.0197044	0.370115	0.287356	1.288
1	1:94902613	94902613	-0.0285714	0.287356	0.287356	1
1	1:94902719	94902719	0.022146	0.514943	0.48046	1.07177
1	1:94903167	94903167	-0.0197044	0.370115	0.287356	1.288
1	1:94903192	94903192	-0.0248447	0.128736	0.186207	0.69136
1	1:94904270	94904270	0.0313112	0.514943	0.434483	1.18519
1	1:94904529	94904529	-0.0238095	0.331034	0.287356	1.152
1	1:94904965	94904965	-0.0331633	0.128736	0.128736	1
1	1:94905564	94905564	0.0313112	0.514943	0.434483	1.18519
1	1:94907212	94907212	0.0018315	0.331034	0.186207	1.77777
1	1:94907788	94907788	-0.0341496	0.137566	0.128736	1.06859
1	1:94908622	94908622	0.0213239	0.515873	0.48046	1.07371
1	1:94908647	94908647	0.00905433	0.508046	0.434483	1.16931
1	1:94908934	94908934	-0.0238095	0.331034	0.287356	1.152
1	1:94910103	94910103	0.34127	0.45977	0.331034	1.38889
1	1:94911794	94911794	0.0606257	0.370115	0.137566	2.69045
1	1:94912488	94912488	0.355635	0.452381	0.331034	1.36657
1	1:94912671	94912671	0.152715	0.452381	0.137566	3.28847
1	1:94912839	94912839	0.123377	0.45977	0.186207	2.46913
1	1:94913221	94913221	0.168885	0.496552	0.198413	2.50262
1	1:94913687	94913687	0.34127	0.45977	0.331034	1.38889
1	1:94914021	94914021	0.139942	0.434483	0.128736	3.37499
1	1:94914065	94914065	0.164836	0.452381	0.128736	3.51402
1	1:94914210	94914210	0.34127	0.45977	0.331034	1.38889
1	1:94915431	94915431	0.139942	0.434483	0.128736	3.37499
1	1:94915790	94915790	0.123377	0.45977	0.186207	2.46913
1	1:94915907	94915907	0.34127	0.45977	0.331034	1.38889
1	1:94917031	94917031	0.216418	0.508046	0.186207	2.72839
1	1:94917109	94917109	0.34127	0.45977	0.331034	1.38889
1	1:94917505	94917505	0.34127	0.45977	0.331034	1.38889
1	1:94920261	94920261	0.313307	0.47619	0.331034	1.43849
1	1:94920498	94920498	-0.0248447	0.186207	0.128736	1.44643
1	1:94921559	94921559	0.176339	0.45977	0.128736	3.57142
1	1:94922223	94922223	0.34127	0.45977	0.331034	1.38889
1	1:94922445	94922445	0.176339	0.45977	0.128736	3.57142
1	1:94922868	94922868	0.224924	0.514943	0.287356	1.792
1	1:94923464	94923464	0.176339	0.45977	0.128736	3.57142
1	1:94924847	94924847	0.282688	0.514943	0.23908	2.15385
1	1:94925410	94925410	-0.031746	0.186207	0.186207	1
1	1:94926659	94926659	-0.031746	0.186207	0.186207	1
1	1:94927029	94927029	0.34127	0.45977	0.331034	1.38889
1	1:94927477	94927477	0.121951	0.508046	0.287356	1.768
1	1:94928807	94928807	-0.0331633	0.128736	0.128736	1
1	1:94928987	94928987	0.139942	0.434483	0.128736	3.37499
1	1:94933827	94933827	-0.031746	0.186207	0.186207	1
1	1:94935223	94935223	0.34127	0.45977	0.331034	1.38889
1	1:94935310	94935310	-0.0248447	0.186207	0.128736	1.44643
1	1:94936886	94936886	0.238602	0.514943	0.287356	1.792
1	1:94936988	94936988	0.34127	0.45977	0.331034	1.38889
1	1:94937201	94937201	0.121951	0.508046	0.287356	1.768
1	1:94939901	94939901	0.355635	0.452381	0.331034	1.36657
1	1:94941910	94941910	0.123377	0.45977	0.186207	2.46913
1	1:94944142	94944142	0.34127	0.45977	0.331034	1.38889
1	1:94944319	94944319	0.376076	0.508046	0.186207	2.72839
1	1:94946886	94946886	0.34127	0.45977	0.331034	1.38889
1	1:94947341	94947341	0.34127	0.45977	0.331034	1.38889
1	1:94948663	94948663	-0.0248447	0.186207	0.128736	1.44643
1	1:94952297	94952297	0.121951	0.508046	0.287356	1.768
1	1:94954017	94954017	0.139942	0.434483	0.128736	3.37499
1	1:94956777	94956777	0.0964819	0.404598	0.128736	3.14285
1	1:94957064	94957064	0.0559846	0.48046	0.287356	1.672
1	1:94957922	94957922	-0.0248447	0.128736	0.186207	0.69136
1	1:94959011	94959011	-0.0226819	0.128736	0.198413	0.648828
1	1:94959589	94959589	-0.0248447	0.128736	0.186207	0.69136
1	1:94960473	94960473	0.310924	0.496552	0.287356	1.728
1	1:94960673	94960673	0.0559846	0.48046	0.287356	1.672
1	1:94960713	94960713	-0.0341496	0.137566	0.128736	1.06859
1	1:94961053	94961053	0.132653	0.434483	0.128736	3.37499
1	1:94961181	94961181	0.132653	0.434483	0.128736	3.37499
1	1:94961408	94961408	0.132653	0.434483	0.128736	3.37499
1	1:94962025	94962025	0.310924	0.496552	0.287356	1.728
1	1:94962951	94962951	0.252381	0.517241	0.23908	2.16346
1	1:94963025	94963025	0.0577508	0.404598	0.186207	2.17284
1	1:94965699	94965699	0.0260181	0.42328	0.253968	1.66667
1	1:94967118	94967118	0.0414412	0.48046	0.304233	1.57925
1	1:94967805	94967805	0.0431267	0.434483	0.23908	1.81731
1	1:94968334	94968334	0.0431267	0.434483	0.23908	1.81731
1	1:94968599	94968599	0.0431267	0.434483	0.23908	1.81731
1	1:94969523	94969523	0.0754091	0.42328	0.186207	2.27317
1	1:94971047	94971047	-0.0249082	0.23908	0.137566	1.73793
1	1:94971301	94971301	0.0301286	0.404598	0.508046	0.796381
1	1:94972442	94972442	-0.0248447	0.128736	0.186207	0.69136
1	1:94973196	94973196	0.178005	0.496552	0.186207	2.66667
1	1:94974321	94974321	-0.0403727	0.186207	0.128736	1.44643
1	1:94975559	94975559	-0.0248447	0.186207	0.128736	1.44643
1	1:94975644	94975644	-0.0248447	0.186207	0.128736	1.44643
1	1:94975655	94975655	-0.0248447	0.186207	0.128736	1.44643
1	1:94975715	94975715	-0.0248447	0.186207	0.128736	1.44643
1	1:94975740	94975740	0.389401	0.434483	0.331034	1.3125
1	1:94976381	94976381	0.11039	0.45977	0.186207	2.46913
1	1:94976745	94976745	0.37699	0.45977	0.304233	1.51124
1	1:94977169	94977169	0.245392	0.496552	0.128736	3.85713
1	1:94977180	94977180	0.245392	0.496552	0.128736	3.85713
1	1:94977519	94977519	0.232197	0.496552	0.137566	3.60955
1	1:94977613	94977613	0.389244	0.48046	0.253968	1.89181
1	1:94977617	94977617	0.232197	0.496552	0.137566	3.60955
1	1:94977634	94977634	0.232197	0.496552	0.137566	3.60955
1	1:94977956	94977956	0.245392	0.496552	0.128736	3.85713
1	1:94978299	94978299	0.407474	0.42328	0.331034	1.27866
1	1:94978626	94978626	0.396104	0.45977	0.287356	1.6
1	1:94978914	94978914	0.245392	0.496552	0.128736	3.85713
1	1:94978915	94978915	0.245392	0.496552	0.128736	3.85713
1	1:94979024	94979024	0.245392	0.496552	0.128736	3.85713
1	1:94979127	94979127	0.0376984	0.331034	0.128736	2.57142
1	1:94981020	94981020	0.0376984	0.331034	0.128736	2.57142
1	1:94981125	94981125	0.0376984	0.331034	0.128736	2.57142
1	1:94981350	94981350	0.389401	0.434483	0.331034	1.3125
1	1:94981900	94981900	0.11039	0.45977	0.186207	2.46913
1	1:94983305	94983305	0.19814	0.47619	0.128736	3.69897
1	1:94984337	94984337	0.389401	0.434483	0.331034	1.3125
1	1:94984516	94984516	0.0672269	0.45977	0.23908	1.92308
1	1:94985363	94985363	0.389401	0.434483	0.331034	1.3125
1	1:94985796	94985796	0.389401	0.434483	0.331034	1.3125
1	1:94986285	94986285	0.0672269	0.45977	0.23908	1.92308
1	1:94991756	94991756	0.396104	0.45977	0.287356	1.6
1	1:94991768	94991768	-0.00609756	0.128736	0.23908	0.538464
1	1:94991835	94991835	0.396104	0.45977	0.287356	1.6
1	1:94992212	94992212	0.0672269	0.45977	0.23908	1.92308
1	1:94992443	94992443	0.389401	0.434483	0.331034	1.3125
1	1:94992572	94992572	0.396104	0.45977	0.287356	1.6
1	1:94992937	94992937	0.11039	0.45977	0.186207	2.46913
1	1:94994125	94994125	0.129464	0.496552	0.23908	2.07693
1	1:94994283	94994283	0.181185	0.404598	0.496552	0.814815
1	1:94994316	94994316	0.132653	0.434483	0.128736	3.37499
1	1:94994668	94994668	0.139942	0.434483	0.128736	3.37499
1	1:94994986	94994986	0.323308	0.508046	0.23908	2.125
1	1:94995000	94995000	-0.0191638	0.23908	0.128736	1.85713
1	1:94995349	94995349	0.441327	0.45977	0.23908	1.92308
1	1:94997053	94997053	0.19444	0.48046	0.137566	3.49258
1	1:94997301	94997301	0.452085	0.388889	0.331034	1.17477
1	1:94998437	94998437	0.315126	0.496552	0.287356	1.728
1	1:94999148	94999148	0.315126	0.496552	0.287356	1.728
1	1:94999589	94999589	0.315126	0.496552	0.287356	1.728
1	1:94999624	94999624	0.315126	0.496552	0.287356	1.728
1	1:95000073	95000073	0.277066	0.494709	0.331034	1.49444
1	1:95000174	95000174	-0.0226819	0.128736	0.198413	0.648828
1	1:95001136	95001136	0.396759	0.514943	0.128736	3.99999
1	1:95001180	95001180	0.305572	0.508046	0.253968	2.00043
1	1:95003358	95003358	-0.0226819	0.128736	0.198413	0.648828
1	1:95003664	95003664	0.315126	0.496552	0.287356	1.728
1	1:95004463	95004463	0.315126	0.496552	0.287356	1.728
1	1:95004554	95004554	0.315126	0.496552	0.287356	1.728
1	1:95006133	95006133	-0.0248447	0.128736	0.186207	0.69136
1	1:95006181	95006181	0.315126	0.496552	0.287356	1.728
1	1:95007376	95007376	0.361905	0.517241	0.128736	4.01784
1	1:95007685	95007685	0.324281	0.494709	0.287356	1.72159
1	1:95008371	95008371	0.295803	0.496552	0.304233	1.63214
1	1:95009184	95009184	0.295803	0.496552	0.304233	1.63214
1	1:95009211	95009211	0.295803	0.496552	0.304233	1.63214
1	1:95010311	95010311	0.295803	0.496552	0.304233	1.63214
1	1:95010399	95010399	0.339964	0.514943	0.186207	2.76543
1	1:95010492	95010492	0.339964	0.514943	0.186207	2.76543
1	1:95011566	95011566	0.339964	0.514943	0.186207	2.76543
1	1:95011612	95011612	0.339964	0.514943	0.186207	2.76543
1	1:95011705	95011705	0.339964	0.514943	0.186207	2.76543
1	1:95012060	95012060	0.339964	0.514943	0.186207	2.76543
1	1:95012100	95012100	0.339964	0.514943	0.186207	2.76543
1	1:95012310	95012310	0.339964	0.514943	0.186207	2.76543
1	1:95012350	95012350	0.315126	0.496552	0.287356	1.728
1	1:95012359	95012359	0.339964	0.514943	0.186207	2.76543
1	1:95012611	95012611	0.315126	0.496552	0.287356	1.728
1	1:95013048	95013048	0.357143	0.48046	0.287356	1.672
1	1:95013200	95013200	0.396759	0.514943	0.128736	3.99999
1	1:95016413	95016413	0.000860773	0.388889	0.23908	1.62661
1	1:95016937	95016937	-0.0191638	0.23908	0.128736	1.85713
1	1:95016991	95016991	-0.0191638	0.23908	0.128736	1.85713
1	1:95017007	95017007	-0.0191638	0.23908	0.128736	1.85713
1	1:95017068	95017068	-0.0269914	0.48046	0.508046	0.945702
1	1:95017143	95017143	-0.0171957	0.370115	0.253968	1.45733
1	1:95017976	95017976	0.0226244	0.388889	0.198413	1.96
1	1:95019157	95019157	-0.0088634	0.370115	0.23908	1.54808
1	1:95019606	95019606	-0.0204082	0.331034	0.23908	1.38462
1	1:95019683	95019683	-0.0204082	0.331034	0.23908	1.38462
1	1:95020122	95020122	0.000860773	0.388889	0.23908	1.62661
1	1:95020143	95020143	0.0103015	0.370115	0.198413	1.86538
1	1:95020175	95020175	-0.0341496	0.128736	0.137566	0.935813
1	1:95020307	95020307	-0.0204082	0.331034	0.23908	1.38462
1	1:95021266	95021266	-0.0212202	0.349206	0.253968	1.375
1	1:95021562	95021562	-0.0212202	0.349206	0.253968	1.375
1	1:95021989	95021989	-0.0331633	0.128736	0.128736	1
1	1:95025903	95025903	-0.0302198	0.23908	0.23908	1
1	1:95025911	95025911	-0.0302198	0.23908	0.23908	1
1	1:95025915	95025915	-0.0302198	0.23908	0.23908	1
1	1:95026442	95026442	-0.037182	0.496552	0.508046	0.977376
1	1:95027031	95027031	-0.0403727	0.186207	0.128736	1.44643
1	1:95027326	95027326	-0.0420744	0.496552	0.508046	0.977376
1	1:95028579	95028579	-0.0204082	0.287356	0.186207	1.54321
1	1:95032147	95032147	-0.0266911	0.47619	0.508046	0.937297
1	1:95034062	95034062	-0.0331633	0.128736	0.128736	1
1	1:95034710	95034710	-0.0368664	0.23908	0.186207	1.28395
1	1:95034940	95034940	-0.0368664	0.23908	0.186207	1.28395
1	1:95034971	95034971	-0.0331633	0.128736	0.128736	1
1	1:95036360	95036360	-0.0420744	0.496552	0.508046	0.977376
1	1:95037723	95037723	-0.0368664	0.23908	0.186207	1.28395
1	1:95040369	95040369	-0.0204082	0.287356	0.186207	1.54321
1	1:95041274	95041274	-0.0204082	0.287356	0.186207	1.54321
1	1:95042020	95042020	-0.0319289	0.48046	0.508046	0.945702
1	1:95042203	95042203	-0.0147893	0.304233	0.186207	1.63384
1	1:95043780	95043780	-0.0214116	0.304233	0.198413	1.53333
1	1:95043867	95043867	-0.0208333	0.47619	0.515873	0.923076
1	1:95044599	95044599	-0.041087	0.518519	0.514943	1.00694
1	1:95044694	95044694	-0.0349166	0.253968	0.186207	1.3639
1	1:95045671	95045671	-0.0427296	0.514943	0.514943	1
1	1:95046915	95046915	-0.0368249	0.47619	0.507937	0.937498
1	1:95048041	95048041	-0.0248447	0.186207	0.128736	1.44643
1	1:95048201	95048201	-0.0214116	0.304233	0.198413	1.53333
1	1:95048209	95048209	-0.0264423	0.198413	0.137566	1.44231
1	1:95048210	95048210	0.00201369	0.452381	0.515873	0.876923
1	1:95048696	95048696	-0.0253456	0.23908	0.186207	1.28395
1	1:95050048	95050048	-0.00772201	0.370115	0.45977	0.805
1	1:95050067	95050067	-0.0427296	0.514943	0.514943	1
1	1:95050206	95050206	-0.0248447	0.186207	0.128736	1.44643
1	1:95050305	95050305	-0.0248447	0.186207	0.128736	1.44643
1	1:95050323	95050323	-0.0248447	0.186207	0.128736	1.44643
1	1:95050577	95050577	-0.0204082	0.287356	0.186207	1.54321
1	1:95050865	95050865	-0.0226819	0.198413	0.128736	1.54124
1	1:95051450	95051450	-0.0363263	0.48046	0.507937	0.945905
1	1:95053659	95053659	-0.0204082	0.287356	0.186207	1.54321
1	1:95056966	95056966	0.012068	0.287356	0.137566	2.08886
1	1:95057022	95057022	0.020979	0.304233	0.137566	2.21154
1	1:95058072	95058072	-0.0400432	0.507937	0.514943	0.986395
1	1:95058425	95058425	-0.0204082	0.331034	0.23908	1.38462
1	1:95059311	95059311	-0.0400432	0.514943	0.507937	1.01379
1	1:95060043	95060043	-0.0407482	0.515873	0.514943	1.00181
1	1:95060325	95060325	-0.0410962	0.508046	0.515873	0.984828
1	1:95060617	95060617	-0.0423694	0.494709	0.494709	1
1	1:95060962	95060962	-0.0407482	0.515873	0.514943	1.00181
1	1:95062682	95062682	-0.0377963	0.508046	0.514943	0.986606
1	1:95062863	95062863	-0.00582392	0.331034	0.198413	1.66841
1	1:95063751	95063751	-0.0463001	0.198413	0.186207	1.06555
1	1:95064609	95064609	-0.0263158	0.404598	0.45977	0.880001
1	1:95064646	95064646	0.171358	0.23908	0.508046	0.470587
1	1:95064734	95064734	-0.0377963	0.508046	0.514943	0.986606
1	1:95064816	95064816	-0.0356258	0.45977	0.494709	0.929375
1	1:95068740	95068740	-0.0268336	0.42328	0.47619	0.888889
1	1:95069122	95069122	-0.0313574	0.508046	0.518519	0.979802
1	1:95069266	95069266	-0.0354282	0.452381	0.48046	0.941558
1	1:135130804	135130804	0.0118431	0.48046	0.370115	1.29814
1	1:135130899	135130899	-0.031746	0.186207	0.186207	1
1	1:135131353	135131353	-0.031746	0.186207	0.186207	1
1	1:135131357	135131357	-0.0181237	0.48046	0.434483	1.10582
1	1:135131523	135131523	0.0118431	0.48046	0.370115	1.29814
1	1:135131996	135131996	0.0118431	0.48046	0.370115	1.29814
1	1:135132014	135132014	0.0118431	0.48046	0.370115	1.29814
1	1:135132270	135132270	-0.0281871	0.514943	0.508046	1.01358
1	1:135132955	135132955	0.0118431	0.48046	0.370115	1.29814
1	1:135133102	135133102	0.0118431	0.48046	0.370115	1.29814
1	1:135133307	135133307	0.0118431	0.48046	0.370115	1.29814
1	1:135133385	135133385	-0.0331633	0.128736	0.128736	1
1	1:135135715	135135715	-0.0307692	0.388889	0.349206	1.11364
1	1:135136555	135136555	-0.0230024	0.434483	0.370115	1.17391
1	1:135136591	135136591	-0.0230024	0.434483	0.370115	1.17391
1	1:135137664	135137664	-0.0206767	0.45977	0.404598	1.13636
1	1:135137938	135137938	-0.0230024	0.434483	0.370115	1.17391
1	1:135138657	135138657	-0.0274725	0.45977	0.434483	1.0582
1	1:135139033	135139033	-0.00772201	0.45977	0.370115	1.24224
1	1:135139034	135139034	-0.00772201	0.45977	0.370115	1.24224
1	1:135139352	135139352	-0.0206767	0.45977	0.404598	1.13636
1	1:135140010	135140010	-0.030445	0.434483	0.404598	1.07386
1	1:135140969	135140969	-0.030445	0.434483	0.404598	1.07386
1	1:135141466	135141466	-0.0230024	0.434483	0.370115	1.17391
1	1:135141478	135141478	-0.0230024	0.434483	0.370115	1.17391
1	1:135141594	135141594	-0.030445	0.434483	0.404598	1.07386
1	1:135141637	135141637	-0.0230024	0.434483	0.370115	1.17391
1	1:135142089	135142089	-0.030445	0.434483	0.404598	1.07386
1	1:135142327	135142327	-0.0206767	0.45977	0.404598	1.13636
1	1:135142574	135142574	-0.0230024	0.434483	0.370115	1.17391
1	1:135142693	135142693	-0.030445	0.434483	0.404598	1.07386
1	1:135142805	135142805	-0.030445	0.434483	0.404598	1.07386
1	1:135143119	135143119	-0.030445	0.434483	0.404598	1.07386
1	1:135143711	135143711	-0.0196687	0.496552	0.434483	1.14286
1	1:135145542	135145542	-0.0287846	0.48046	0.434483	1.10582
1	1:135145759	135145759	-0.0311871	0.496552	0.48046	1.03349
1	1:135147140	135147140	-0.0287846	0.48046	0.434483	1.10582
1	1:135148451	135148451	-0.0255102	0.496552	0.45977	1.08
1	1:135152480	135152480	-0.0248447	0.186207	0.128736	1.44643
1	1:135152687	135152687	-0.0248447	0.186207	0.128736	1.44643
1	1:135154267	135154267	-0.0331633	0.128736	0.128736	1
1	1:135157754	135157754	-0.00609756	0.23908	0.128736	1.85713
1	1:135158034	135158034	-0.00609756	0.23908	0.128736	1.85713
1	1:135158079	135158079	-0.00609756	0.23908	0.128736	1.85713
1	1:135158091	135158091	-0.00609756	0.23908	0.128736	1.85713
1	1:135158238	135158238	-0.00609756	0.23908	0.128736	1.85713
1	1:135158357	135158357	-0.00609756	0.23908	0.128736	1.85713
1	1:135158492	135158492	-0.00609756	0.23908	0.128736	1.85713
1	1:135158538	135158538	-0.00609756	0.23908	0.128736	1.85713
1	1:135158581	135158581	-0.00609756	0.23908	0.128736	1.85713
1	1:135158599	135158599	-0.00609756	0.23908	0.128736	1.85713
1	1:135158729	135158729	-0.00609756	0.23908	0.128736	1.85713
1	1:135158748	135158748	-0.00609756	0.23908	0.128736	1.85713
1	1:135158795	135158795	-0.00609756	0.23908	0.128736	1.85713
1	1:135159120	135159120	-0.00609756	0.23908	0.128736	1.85713
1	1:135159175	135159175	-0.00609756	0.23908	0.128736	1.85713
1	1:135159384	135159384	-0.00609756	0.23908	0.128736	1.85713
1	1:135159530	135159530	-0.00609756	0.23908	0.128736	1.85713
1	1:135159550	135159550	-0.00609756	0.23908	0.128736	1.85713
1	1:135159631	135159631	-0.00609756	0.23908	0.128736	1.85713
1	1:135159716	135159716	-0.00609756	0.23908	0.128736	1.85713
1	1:135160107	135160107	-0.00609756	0.23908	0.128736	1.85713
1	1:135160145	135160145	-0.00609756	0.23908	0.128736	1.85713
1	1:135160288	135160288	-0.00609756	0.23908	0.128736	1.85713
1	1:135160371	135160371	-0.00609756	0.23908	0.128736	1.85713
1	1:135160631	135160631	-0.00609756	0.23908	0.128736	1.85713
1	1:135160980	135160980	-0.00609756	0.23908	0.128736	1.85713
1	1:135161025	135161025	-0.00609756	0.23908	0.128736	1.85713
1	1:135161084	135161084	-0.00609756	0.23908	0.128736	1.85713
1	1:135161224	135161224	-0.00609756	0.23908	0.128736	1.85713
1	1:135161747	135161747	-0.00607287	0.253968	0.137566	1.84615
1	1:135162443	135162443	-0.00609756	0.23908	0.128736	1.85713
1	1:135162460	135162460	-0.00609756	0.23908	0.128736	1.85713
1	1:135162645	135162645	-0.00609756	0.23908	0.128736	1.85713
1	1:135162693	135162693	-0.00609756	0.23908	0.128736	1.85713
1	1:135162948	135162948	-0.00609756	0.23908	0.128736	1.85713
1	1:135163347	135163347	-0.00609756	0.23908	0.128736	1.85713
1	1:135163503	135163503	-0.00609756	0.23908	0.128736	1.85713
1	1:135163985	135163985	-0.00609756	0.23908	0.128736	1.85713
1	1:135164030	135164030	-0.00609756	0.23908	0.128736	1.85713
1	1:135164349	135164349	-0.00609756	0.23908	0.128736	1.85713
1	1:135164449	135164449	-0.00609756	0.23908	0.128736	1.85713
1	1:135165427	135165427	-0.00609756	0.23908	0.128736	1.85713
1	1:135165590	135165590	-0.00609756	0.23908	0.128736	1.85713
1	1:135166119	135166119	-0.00609756	0.23908	0.128736	1.85713
1	1:135166820	135166820	0.0298507	0.496552	0.370115	1.34162
1	1:135167445	135167445	-0.0251323	0.404598	0.331034	1.22222
1	1:135167756	135167756	-0.00921659	0.404598	0.287356	1.408
1	1:135167800	135167800	-0.0251323	0.404598	0.331034	1.22222
1	1:135167854	135167854	-0.0251323	0.404598	0.331034	1.22222
1	1:135167881	135167881	-0.0251323	0.404598	0.331034	1.22222
1	1:135168263	135168263	-0.0270936	0.370115	0.287356	1.288
1	1:135168363	135168363	-0.0251323	0.404598	0.331034	1.22222
1	1:135168705	135168705	0.134788	0.508046	0.404598	1.25568
1	1:135168740	135168740	-0.0251323	0.404598	0.331034	1.22222
1	1:135168783	135168783	-0.0251323	0.404598	0.331034	1.22222
1	1:135169191	135169191	0.134788	0.508046	0.404598	1.25568
1	1:135169332	135169332	0.134788	0.508046	0.404598	1.25568
1	1:135169359	135169359	0.134788	0.508046	0.404598	1.25568
1	1:135169389	135169389	0.140098	0.514943	0.370115	1.39131
1	1:135169532	135169532	0.140098	0.514943	0.370115	1.39131
1	1:135169576	135169576	0.140098	0.514943	0.370115	1.39131
1	1:135169615	135169615	0.134788	0.508046	0.404598	1.25568
1	1:135169918	135169918	0.134788	0.508046	0.404598	1.25568
1	1:135170211	135170211	0.134788	0.508046	0.404598	1.25568
1	1:135170453	135170453	0.0896359	0.434483	0.186207	2.33333
1	1:135170611	135170611	0.104478	0.404598	0.128736	3.14285
1	1:135172245	135172245	0.134788	0.508046	0.404598	1.25568
1	1:135172454	135172454	0.134788	0.508046	0.404598	1.25568
1	1:135172820	135172820	0.134788	0.508046	0.404598	1.25568
1	1:135173324	135173324	0.178501	0.494709	0.404598	1.22272
1	1:135173633	135173633	-0.0088634	0.370115	0.23908	1.54808
1	1:135173636	135173636	-0.0270936	0.370115	0.287356	1.288
1	1:135174495	135174495	0.1355	0.514943	0.370115	1.39131
1	1:135174891	135174891	0.134788	0.508046	0.404598	1.25568
1	1:135174911	135174911	0.134788	0.508046	0.404598	1.25568
1	1:135175420	135175420	0.104478	0.404598	0.128736	3.14285
1	1:135175561	135175561	0.134788	0.508046	0.404598	1.25568
1	1:135177331	135177331	-0.0270936	0.370115	0.287356	1.288
1	1:135177478	135177478	0.104762	0.517241	0.370115	1.39751
1	1:135177673	135177673	0.116883	0.45977	0.186207	2.46913
1	1:135178018	135178018	0.116883	0.45977	0.186207	2.46913
1	1:135178431	135178431	0.116883	0.45977	0.186207	2.46913
1	1:135178588	135178588	0.116883	0.45977	0.186207	2.46913
1	1:135178851	135178851	0.116883	0.45977	0.186207	2.46913
1	1:135179319	135179319	0.116883	0.45977	0.186207	2.46913
1	1:135179380	135179380	0.116883	0.45977	0.186207	2.46913
1	1:135179382	135179382	0.116883	0.45977	0.186207	2.46913
1	1:135179436	135179436	0.116883	0.45977	0.186207	2.46913
1	1:135179862	135179862	0.169643	0.45977	0.128736	3.57142
1	1:135179907	135179907	0.116883	0.45977	0.186207	2.46913
1	1:135180244	135180244	-0.0270936	0.370115	0.287356	1.288
1	1:135180457	135180457	0.116883	0.45977	0.186207	2.46913
1	1:135180583	135180583	0.116883	0.45977	0.186207	2.46913
1	1:135180685	135180685	0.116883	0.45977	0.186207	2.46913
1	1:135180802	135180802	0.116883	0.45977	0.186207	2.46913
1	1:135180841	135180841	0.116883	0.45977	0.186207	2.46913
1	1:135180898	135180898	-0.0270936	0.370115	0.287356	1.288
1	1:135181005	135181005	0.116883	0.45977	0.186207	2.46913
1	1:135181067	135181067	0.116883	0.45977	0.186207	2.46913
1	1:135181074	135181074	0.116883	0.45977	0.186207	2.46913
1	1:135181171	135181171	0.116883	0.45977	0.186207	2.46913
1	1:135181192	135181192	0.116883	0.45977	0.186207	2.46913
1	1:135181314	135181314	0.116883	0.45977	0.186207	2.46913
1	1:135181336	135181336	0.116883	0.45977	0.186207	2.46913
1	1:135181357	135181357	0.116883	0.45977	0.186207	2.46913
1	1:135181358	135181358	0.116883	0.45977	0.186207	2.46913
1	1:135181383	135181383	0.116883	0.45977	0.186207	2.46913
1	1:135181424	135181424	0.116883	0.45977	0.186207	2.46913
1	1:135181484	135181484	0.116883	0.45977	0.186207	2.46913
1	1:135181492	135181492	0.116883	0.45977	0.186207	2.46913
1	1:135181573	135181573	0.116883	0.45977	0.186207	2.46913
1	1:135181829	135181829	0.0732369	0.48046	0.496552	0.967593
1	1:135182260	135182260	0.116883	0.45977	0.186207	2.46913
1	1:135182262	135182262	0.116883	0.45977	0.186207	2.46913
1	1:135182302	135182302	0.116883	0.45977	0.186207	2.46913
1	1:135182304	135182304	0.116883	0.45977	0.186207	2.46913
1	1:135182317	135182317	0.116883	0.45977	0.186207	2.46913
1	1:135182321	135182321	0.116883	0.45977	0.186207	2.46913
1	1:135182342	135182342	0.116883	0.45977	0.186207	2.46913
1	1:135182345	135182345	0.116883	0.45977	0.186207	2.46913
1	1:135182407	135182407	0.116883	0.45977	0.186207	2.46913
1	1:135182523	135182523	0.116883	0.45977	0.186207	2.46913
1	1:135182636	135182636	0.139942	0.434483	0.128736	3.37499
1	1:135182648	135182648	0.116883	0.45977	0.186207	2.46913
1	1:135182651	135182651	0.116883	0.45977	0.186207	2.46913
1	1:135182695	135182695	0.116883	0.45977	0.186207	2.46913
1	1:135182716	135182716	0.116883	0.45977	0.186207	2.46913
1	1:135182742	135182742	0.116883	0.45977	0.186207	2.46913
1	1:135182773	135182773	-0.0270936	0.370115	0.287356	1.288
1	1:135183170	135183170	0.142525	0.47619	0.186207	2.55732
1	1:135183235	135183235	0.116883	0.45977	0.186207	2.46913
1	1:135183265	135183265	0.142525	0.47619	0.186207	2.55732
1	1:135183358	135183358	0.142525	0.47619	0.186207	2.55732
1	1:135183572	135183572	0.142525	0.47619	0.186207	2.55732
1	1:135183574	135183574	0.142525	0.47619	0.186207	2.55732
1	1:135183619	135183619	0.142525	0.47619	0.186207	2.55732
1	1:135183623	135183623	0.142525	0.47619	0.186207	2.55732
1	1:135183711	135183711	0.142525	0.47619	0.186207	2.55732
1	1:135183722	135183722	0.116883	0.45977	0.186207	2.46913
1	1:135183828	135183828	0.0911075	0.452381	0.198413	2.28
1	1:135183829	135183829	0.0911075	0.452381	0.198413	2.28
1	1:135183851	135183851	0.103834	0.45977	0.198413	2.31724
1	1:135183867	135183867	0.103834	0.45977	0.198413	2.31724
1	1:135184039	135184039	0.157309	0.45977	0.137566	3.34218
1	1:135184063	135184063	0.157309	0.45977	0.137566	3.34218
1	1:135184104	135184104	0.144796	0.452381	0.137566	3.28847
1	1:135184136	135184136	0.144796	0.452381	0.137566	3.28847
1	1:135184171	135184171	0.157309	0.45977	0.137566	3.34218
1	1:135184172	135184172	0.157309	0.45977	0.137566	3.34218
1	1:135184300	135184300	0.116883	0.45977	0.186207	2.46913
1	1:135184345	135184345	0.116883	0.45977	0.186207	2.46913
1	1:135184365	135184365	0.116883	0.45977	0.186207	2.46913
1	1:135184423	135184423	0.157309	0.45977	0.137566	3.34218
1	1:135184433	135184433	0.114144	0.42328	0.137566	3.07692
1	1:135184509	135184509	0.116883	0.45977	0.186207	2.46913
1	1:135184510	135184510	0.0754091	0.42328	0.186207	2.27317
1	1:135184602	135184602	0.116883	0.45977	0.186207	2.46913
1	1:135184758	135184758	0.116883	0.45977	0.186207	2.46913
1	1:135185095	135185095	0.157309	0.45977	0.137566	3.34218
1	1:135185118	135185118	0.157309	0.45977	0.137566	3.34218
1	1:135185239	135185239	0.157309	0.45977	0.137566	3.34218
1	1:135185344	135185344	0.116883	0.45977	0.186207	2.46913
1	1:135185355	135185355	0.157309	0.45977	0.137566	3.34218
1	1:135185404	135185404	0.157309	0.45977	0.137566	3.34218
1	1:135185485	135185485	0.116883	0.45977	0.186207	2.46913
1	1:135185564	135185564	0.116883	0.45977	0.186207	2.46913
1	1:135185581	135185581	0.0459883	0.434483	0.514943	0.84375
1	1:135185645	135185645	0.116883	0.45977	0.186207	2.46913
1	1:135185650	135185650	0.116883	0.45977	0.186207	2.46913
1	1:135185673	135185673	0.116883	0.45977	0.186207	2.46913
1	1:135185816	135185816	0.103834	0.45977	0.198413	2.31724
1	1:135185871	135185871	0.128607	0.434483	0.137566	3.15836
1	1:135185877	135185877	0.103834	0.45977	0.198413	2.31724
1	1:135186279	135186279	0.219231	0.494709	0.137566	3.59616
1	1:135186305	135186305	0.142525	0.47619	0.186207	2.55732
1	1:135186313	135186313	0.116883	0.45977	0.186207	2.46913
1	1:135186318	135186318	0.116883	0.45977	0.186207	2.46913
1	1:135186350	135186350	0.157309	0.45977	0.137566	3.34218
1	1:135186404	135186404	0.116883	0.45977	0.186207	2.46913
1	1:135186405	135186405	0.116883	0.45977	0.186207	2.46913
1	1:135186432	135186432	0.116883	0.45977	0.186207	2.46913
1	1:135186434	135186434	0.116883	0.45977	0.186207	2.46913
1	1:135186436	135186436	0.116883	0.45977	0.186207	2.46913
1	1:135186467	135186467	0.116883	0.45977	0.186207	2.46913
1	1:135186507	135186507	0.0754091	0.42328	0.186207	2.27317
1	1:135186612	135186612	0.116883	0.45977	0.186207	2.46913
1	1:135186630	135186630	0.116883	0.45977	0.186207	2.46913
1	1:135186752	135186752	0.116883	0.45977	0.186207	2.46913
1	1:135186757	135186757	0.0754091	0.42328	0.186207	2.27317
1	1:135186762	135186762	0.0754091	0.42328	0.186207	2.27317
1	1:135186766	135186766	0.0754091	0.42328	0.186207	2.27317
1	1:135186799	135186799	0.103834	0.45977	0.198413	2.31724
1	1:135186822	135186822	0.128607	0.434483	0.137566	3.15836
1	1:135186887	135186887	0.116883	0.45977	0.186207	2.46913
1	1:135186889	135186889	0.116883	0.45977	0.186207	2.46913
1	1:135186950	135186950	0.116883	0.45977	0.186207	2.46913
1	1:135187024	135187024	0.103834	0.45977	0.198413	2.31724
1	1:135187155	135187155	0.116883	0.45977	0.186207	2.46913
1	1:135187225	135187225	0.116883	0.45977	0.186207	2.46913
1	1:135187264	135187264	0.116883	0.45977	0.186207	2.46913
1	1:135187532	135187532	0.116883	0.45977	0.186207	2.46913
1	1:135187539	135187539	0.116883	0.45977	0.186207	2.46913
1	1:135187564	135187564	0.142525	0.47619	0.186207	2.55732
1	1:135187567	135187567	0.142525	0.47619	0.186207	2.55732
1	1:135187611	135187611	0.142525	0.47619	0.186207	2.55732
1	1:135187637	135187637	0.142525	0.47619	0.186207	2.55732
1	1:135187719	135187719	0.116883	0.45977	0.186207	2.46913
1	1:135187747	135187747	0.116883	0.45977	0.186207	2.46913
1	1:135187748	135187748	0.116883	0.45977	0.186207	2.46913
1	1:135187782	135187782	0.116883	0.45977	0.186207	2.46913
1	1:135188077	135188077	0.114144	0.42328	0.137566	3.07692
1	1:135188091	135188091	0.157309	0.45977	0.137566	3.34218
1	1:135188217	135188217	-0.0270936	0.370115	0.287356	1.288
1	1:135188378	135188378	0.157309	0.45977	0.137566	3.34218
1	1:135188386	135188386	0.116883	0.45977	0.186207	2.46913
1	1:135188415	135188415	0.157309	0.45977	0.137566	3.34218
1	1:135188448	135188448	0.134788	0.508046	0.404598	1.25568
1	1:135188538	135188538	0.116883	0.45977	0.186207	2.46913
1	1:135188575	135188575	0.116883	0.45977	0.186207	2.46913
1	1:135188609	135188609	0.116883	0.45977	0.186207	2.46913
1	1:135188683	135188683	0.116883	0.45977	0.186207	2.46913
1	1:135188712	135188712	0.116883	0.45977	0.186207	2.46913
1	1:135188918	135188918	0.157309	0.45977	0.137566	3.34218
1	1:135189050	135189050	0.116883	0.45977	0.186207	2.46913
1	1:135189109	135189109	0.116883	0.45977	0.186207	2.46913
1	1:135189123	135189123	0.106156	0.48046	0.23908	2.00962
1	1:135189137	135189137	0.139942	0.434483	0.128736	3.37499
1	1:135189151	135189151	0.116883	0.45977	0.186207	2.46913
1	1:135189155	135189155	0.116883	0.45977	0.186207	2.46913
1	1:135189251	135189251	0.116883	0.45977	0.186207	2.46913
1	1:135189377	135189377	0.116883	0.45977	0.186207	2.46913
1	1:135189390	135189390	0.116883	0.45977	0.186207	2.46913
1	1:135189392	135189392	0.116883	0.45977	0.186207	2.46913
1	1:135189418	135189418	0.142525	0.47619	0.186207	2.55732
1	1:135189423	135189423	0.142525	0.47619	0.186207	2.55732
1	1:135189456	135189456	0.116883	0.45977	0.186207	2.46913
1	1:135189461	135189461	0.116883	0.45977	0.186207	2.46913
1	1:135189497	135189497	0.116883	0.45977	0.186207	2.46913
1	1:135189502	135189502	0.116883	0.45977	0.186207	2.46913
1	1:135189527	135189527	0.116883	0.45977	0.186207	2.46913
1	1:135189536	135189536	0.116883	0.45977	0.186207	2.46913
1	1:135189604	135189604	0.116883	0.45977	0.186207	2.46913
1	1:135189609	135189609	0.116883	0.45977	0.186207	2.46913
1	1:135189640	135189640	0.116883	0.45977	0.186207	2.46913
1	1:135189641	135189641	0.116883	0.45977	0.186207	2.46913
1	1:135189687	135189687	0.116883	0.45977	0.186207	2.46913
1	1:135189714	135189714	0.116883	0.45977	0.186207	2.46913
1	1:135189779	135189779	0.116883	0.45977	0.186207	2.46913
1	1:135189852	135189852	0.134788	0.508046	0.404598	1.25568
1	1:135189860	135189860	0.116883	0.45977	0.186207	2.46913
1	1:135190036	135190036	0.116883	0.45977	0.186207	2.46913
1	1:135190048	135190048	0.116883	0.45977	0.186207	2.46913
1	1:135190138	135190138	0.134788	0.508046	0.404598	1.25568
1	1:135190203	135190203	0.142525	0.47619	0.186207	2.55732
1	1:135190236	135190236	0.116883	0.45977	0.186207	2.46913
1	1:135190241	135190241	0.134788	0.508046	0.404598	1.25568
1	1:135190247	135190247	0.116883	0.45977	0.186207	2.46913
1	1:135190567	135190567	0.103834	0.45977	0.198413	2.31724
1	1:135190665	135190665	0.116883	0.45977	0.186207	2.46913
1	1:135190677	135190677	0.116883	0.45977	0.186207	2.46913
1	1:135190724	135190724	0.116883	0.45977	0.186207	2.46913
1	1:135190731	135190731	0.116883	0.45977	0.186207	2.46913
1	1:135190792	135190792	0.116883	0.45977	0.186207	2.46913
1	1:135190855	135190855	0.116883	0.45977	0.186207	2.46913
1	1:135190963	135190963	0.116883	0.45977	0.186207	2.46913
1	1:135191033	135191033	0.116883	0.45977	0.186207	2.46913
1	1:135191040	135191040	0.116883	0.45977	0.186207	2.46913
1	1:135191168	135191168	0.116883	0.45977	0.186207	2.46913
1	1:135191185	135191185	0.116883	0.45977	0.186207	2.46913
1	1:135191210	135191210	0.116883	0.45977	0.186207	2.46913
1	1:135191217	135191217	0.116883	0.45977	0.186207	2.46913
1	1:135191289	135191289	0.116883	0.45977	0.186207	2.46913
1	1:135191332	135191332	0.116883	0.45977	0.186207	2.46913
1	1:135191346	135191346	0.116883	0.45977	0.186207	2.46913
1	1:135191441	135191441	0.116883	0.45977	0.186207	2.46913
1	1:135191455	135191455	0.116883	0.45977	0.186207	2.46913
1	1:135191505	135191505	0.116883	0.45977	0.186207	2.46913
1	1:135191510	135191510	0.116883	0.45977	0.186207	2.46913
1	1:135191516	135191516	0.116883	0.45977	0.186207	2.46913
1	1:135191562	135191562	0.116883	0.45977	0.186207	2.46913
1	1:135191577	135191577	0.116883	0.45977	0.186207	2.46913
1	1:135191655	135191655	0.0911075	0.452381	0.198413	2.28
1	1:135192126	135192126	0.157309	0.45977	0.137566	3.34218
1	1:135192161	135192161	0.116883	0.45977	0.186207	2.46913
1	1:135192202	135192202	0.116883	0.45977	0.186207	2.46913
1	1:135192331	135192331	0.116883	0.45977	0.186207	2.46913
1	1:135192450	135192450	0.116883	0.45977	0.186207	2.46913
1	1:135192582	135192582	0.116883	0.45977	0.186207	2.46913
1	1:135192782	135192782	0.116883	0.45977	0.186207	2.46913
1	1:135192790	135192790	0.116883	0.45977	0.186207	2.46913
1	1:135192835	135192835	0.116883	0.45977	0.186207	2.46913
1	1:135192846	135192846	0.116883	0.45977	0.186207	2.46913
1	1:135192869	135192869	0.116883	0.45977	0.186207	2.46913
1	1:135192903	135192903	0.116883	0.45977	0.186207	2.46913
1	1:135192904	135192904	0.139942	0.434483	0.128736	3.37499
1	1:135192908	135192908	0.116883	0.45977	0.186207	2.46913
1	1:135192922	135192922	0.116883	0.45977	0.186207	2.46913
1	1:135193102	135193102	0.116883	0.45977	0.186207	2.46913
1	1:135193213	135193213	0.116883	0.45977	0.186207	2.46913
1	1:135193316	135193316	-0.0270936	0.370115	0.287356	1.288
1	1:135193435	135193435	-0.0270936	0.370115	0.287356	1.288
1	1:135193677	135193677	0.104157	0.452381	0.186207	2.42945
1	1:135193732	135193732	0.116883	0.45977	0.186207	2.46913
1	1:135193990	135193990	0.134788	0.508046	0.404598	1.25568
1	1:135194355	135194355	0.116883	0.45977	0.186207	2.46913
1	1:135194361	135194361	0.116883	0.45977	0.186207	2.46913
1	1:135194415	135194415	-0.0270936	0.370115	0.287356	1.288
1	1:135194612	135194612	0.116883	0.45977	0.186207	2.46913
1	1:135194867	135194867	0.116883	0.45977	0.186207	2.46913
1	1:135195441	135195441	0.116883	0.45977	0.186207	2.46913
1	1:135195451	135195451	-0.0270936	0.370115	0.287356	1.288
1	1:135196252	135196252	0.116883	0.45977	0.186207	2.46913
1	1:135196529	135196529	0.134788	0.508046	0.404598	1.25568
1	1:135196816	135196816	0.116883	0.45977	0.186207	2.46913
1	1:135197262	135197262	0.157309	0.45977	0.137566	3.34218
1	1:135197280	135197280	0.116883	0.45977	0.186207	2.46913
1	1:135197363	135197363	0.157309	0.45977	0.137566	3.34218
1	1:135197498	135197498	0.157309	0.45977	0.137566	3.34218
1	1:135197593	135197593	0.134788	0.508046	0.404598	1.25568
1	1:135197628	135197628	0.116883	0.45977	0.186207	2.46913
1	1:135197914	135197914	0.134788	0.508046	0.404598	1.25568
1	1:135200642	135200642	-0.0333654	0.370115	0.304233	1.21655
1	1:135200843	135200843	0.116883	0.45977	0.186207	2.46913
1	1:135201093	135201093	0.116883	0.45977	0.186207	2.46913
1	1:135201291	135201291	0.116883	0.45977	0.186207	2.46913
1	1:135201311	135201311	0.116883	0.45977	0.186207	2.46913
1	1:135202052	135202052	0.157309	0.45977	0.137566	3.34218
1	1:135202172	135202172	0.0639053	0.42328	0.198413	2.13333
1	1:135202590	135202590	0.116883	0.45977	0.186207	2.46913
1	1:135202675	135202675	0.116883	0.45977	0.186207	2.46913
1	1:135203079	135203079	0.116883	0.45977	0.186207	2.46913
1	1:135204045	135204045	-0.0253456	0.186207	0.23908	0.778848
1	1:135204448	135204448	-0.0253456	0.186207	0.23908	0.778848
1	1:135204791	135204791	-0.0253456	0.186207	0.23908	0.778848
1	1:135205406	135205406	0.215168	0.508046	0.331034	1.53472
1	1:135205650	135205650	-0.0253456	0.186207	0.23908	0.778848
1	1:135208285	135208285	0.28392	0.508046	0.128736	3.94642
1	1:135208510	135208510	0.0981415	0.514943	0.42328	1.21655
1	1:135209975	135209975	0.010989	0.186207	0.331034	0.562501
1	1:135210154	135210154	0.117919	0.514943	0.404598	1.27273
1	1:135210546	135210546	0.117919	0.514943	0.404598	1.27273
1	1:135211703	135211703	0.117919	0.514943	0.404598	1.27273
1	1:135211861	135211861	0.010989	0.186207	0.331034	0.562501
1	1:135212395	135212395	0.28392	0.508046	0.128736	3.94642
1	1:135212492	135212492	0.117919	0.514943	0.404598	1.27273
1	1:135212915	135212915	-0.00609756	0.23908	0.128736	1.85713
1	1:135213002	135213002	0.117919	0.514943	0.404598	1.27273
1	1:135213194	135213194	-0.00609756	0.23908	0.128736	1.85713
1	1:135213287	135213287	0.0638528	0.496552	0.331034	1.5
1	1:135213351	135213351	0.117919	0.514943	0.404598	1.27273
1	1:135213890	135213890	0.117919	0.514943	0.404598	1.27273
1	1:135214377	135214377	0.117919	0.514943	0.404598	1.27273
1	1:135214884	135214884	0.117919	0.514943	0.404598	1.27273
1	1:135214970	135214970	-0.0112618	0.23908	0.137566	1.73793
1	1:135215569	135215569	0.117919	0.514943	0.404598	1.27273
1	1:135215903	135215903	0.117919	0.514943	0.404598	1.27273
1	1:135216218	135216218	0.148237	0.508046	0.404598	1.25568
1	1:135216502	135216502	0.119048	0.517241	0.370115	1.39751
1	1:135217447	135217447	0.301766	0.434483	0.404598	1.07386
1	1:135217659	135217659	0.265594	0.514943	0.186207	2.76543
1	1:135217678	135217678	0.301766	0.434483	0.404598	1.07386
1	1:135217689	135217689	0.301766	0.434483	0.404598	1.07386
1	1:135217843	135217843	-0.0294118	0.370115	0.331034	1.11806
1	1:135218061	135218061	0.28392	0.508046	0.128736	3.94642
1	1:135218303	135218303	0.28392	0.508046	0.128736	3.94642
1	1:135218524	135218524	0.28392	0.508046	0.128736	3.94642
1	1:135219086	135219086	0.28392	0.508046	0.128736	3.94642
1	1:135219093	135219093	0.28392	0.508046	0.128736	3.94642
1	1:135219247	135219247	0.28392	0.508046	0.128736	3.94642
1	1:135219316	135219316	0.28392	0.508046	0.128736	3.94642
1	1:135219339	135219339	0.28392	0.508046	0.128736	3.94642
1	1:135219423	135219423	0.28392	0.508046	0.128736	3.94642
1	1:135219511	135219511	0.301766	0.434483	0.404598	1.07386
1	1:135219568	135219568	-0.0294118	0.370115	0.331034	1.11806
1	1:135219671	135219671	0.28392	0.508046	0.128736	3.94642
1	1:135219694	135219694	0.28392	0.508046	0.128736	3.94642
1	1:135219772	135219772	0.28392	0.508046	0.128736	3.94642
1	1:135219773	135219773	0.28392	0.508046	0.128736	3.94642
1	1:135219781	135219781	0.28392	0.508046	0.128736	3.94642
1	1:135219786	135219786	0.28392	0.508046	0.128736	3.94642
1	1:135219789	135219789	0.28392	0.508046	0.128736	3.94642
1	1:135219814	135219814	0.28392	0.508046	0.128736	3.94642
1	1:135220261	135220261	0.301766	0.434483	0.404598	1.07386
1	1:135220589	135220589	0.28392	0.508046	0.128736	3.94642
1	1:135220640	135220640	0.28392	0.508046	0.128736	3.94642
1	1:135220860	135220860	0.28392	0.508046	0.128736	3.94642
1	1:135221000	135221000	0.28392	0.508046	0.128736	3.94642
1	1:135221001	135221001	0.28392	0.508046	0.128736	3.94642
1	1:135221041	135221041	0.28392	0.508046	0.128736	3.94642
1	1:135221074	135221074	0.28392	0.508046	0.128736	3.94642
1	1:135221292	135221292	0.28392	0.508046	0.128736	3.94642
1	1:135221978	135221978	0.258242	0.45977	0.404598	1.13636
1	1:135223040	135223040	0.301766	0.434483	0.404598	1.07386
1	1:135223089	135223089	0.301766	0.434483	0.404598	1.07386
1	1:135223611	135223611	0.26209	0.48046	0.370115	1.29814
1	1:135223719	135223719	0.301766	0.434483	0.404598	1.07386
1	1:135225553	135225553	0.301766	0.434483	0.404598	1.07386
1	1:135225592	135225592	0.26209	0.48046	0.370115	1.29814
1	1:135226381	135226381	0.344584	0.434483	0.370115	1.17391
1	1:135226673	135226673	-0.0342262	0.331034	0.331034	1
1	1:135227014	135227014	-0.0342262	0.331034	0.331034	1
1	1:135227084	135227084	-0.0342262	0.331034	0.331034	1
1	1:135227122	135227122	-0.0342262	0.331034	0.331034	1
1	1:135227125	135227125	-0.0342262	0.331034	0.331034	1
1	1:135227158	135227158	-0.0342262	0.331034	0.331034	1
1	1:135227159	135227159	-0.0342262	0.331034	0.331034	1
1	1:135227654	135227654	0.386121	0.370115	0.404598	0.914772
1	1:135227747	135227747	-0.0342262	0.331034	0.331034	1
1	1:135227897	135227897	-0.0342262	0.331034	0.331034	1
1	1:135228573	135228573	0.428002	0.508046	0.128736	3.94642
1	1:135229104	135229104	0.186426	0.508046	0.370115	1.37267
1	1:135229148	135229148	0.186426	0.508046	0.370115	1.37267
1	1:135229219	135229219	-0.0314996	0.370115	0.370115	1
1	1:135229322	135229322	0.386121	0.370115	0.404598	0.914772
1	1:135229726	135229726	-0.0314996	0.370115	0.370115	1
1	1:135230213	135230213	0.386121	0.370115	0.404598	0.914772
1	1:135230689	135230689	-0.0342262	0.331034	0.331034	1
1	1:135233384	135233384	0.430804	0.331034	0.404598	0.81818
1	1:135235906	135235906	-0.0361305	0.349206	0.349206	1
1	1:135236035	135236035	0.225473	0.496552	0.370115	1.34162
1	1:135236785	135236785	-0.0351485	0.331034	0.304233	1.08809
1	1:135237193	135237193	-0.0351485	0.331034	0.304233	1.08809
1	1:135237204	135237204	-0.0351485	0.331034	0.304233	1.08809
1	1:135237450	135237450	-0.0342262	0.331034	0.331034	1
1	1:135237475	135237475	-0.0342262	0.331034	0.331034	1
1	1:135237671	135237671	-0.0342262	0.331034	0.331034	1
1	1:135238004	135238004	-0.0342262	0.331034	0.331034	1
1	1:135238867	135238867	0.186426	0.508046	0.370115	1.37267
1	1:135239160	135239160	0.186426	0.508046	0.370115	1.37267
1	1:135239755	135239755	0.428571	0.434483	0.287356	1.512
1	1:135239868	135239868	0.428571	0.434483	0.287356	1.512
1	1:135240040	135240040	0.428571	0.434483	0.287356	1.512
1	1:135240115	135240115	0.428571	0.434483	0.287356	1.512
1	1:135240473	135240473	-0.031746	0.186207	0.186207	1
1	1:135240952	135240952	-0.0325141	0.198413	0.186207	1.06555
1	1:135240996	135240996	0.40331	0.452381	0.287356	1.57429
1	1:135241239	135241239	-0.031746	0.186207	0.186207	1
1	1:135241608	135241608	0.428571	0.434483	0.287356	1.512
1	1:135241710	135241710	-0.031746	0.186207	0.186207	1
1	1:135242994	135242994	0.428571	0.434483	0.287356	1.512
1	1:135243189	135243189	0.477172	0.434483	0.23908	1.81731
1	1:135243907	135243907	0.477172	0.434483	0.23908	1.81731
1	1:135243923	135243923	0.477172	0.434483	0.23908	1.81731
1	1:135244277	135244277	0.295238	0.517241	0.186207	2.77777
1	1:135244664	135244664	0.477172	0.434483	0.23908	1.81731
1	1:135244737	135244737	0.295238	0.517241	0.186207	2.77777
1	1:135244800	135244800	-0.031746	0.186207	0.186207	1
1	1:135245427	135245427	0.561224	0.287356	0.331034	0.868056
1	1:135245457	135245457	0.242857	0.517241	0.23908	2.16346
1	1:135245543	135245543	0.302135	0.48046	0.331034	1.45139
1	1:135245986	135245986	-0.0248447	0.186207	0.128736	1.44643
1	1:135246140	135246140	0.169643	0.45977	0.128736	3.57142
1	1:135251606	135251606	0.0613932	0.370115	0.128736	2.87499
1	1:135251626	135251626	-0.00609756	0.23908	0.128736	1.85713
1	1:135251717	135251717	-0.00609756	0.23908	0.128736	1.85713
1	1:135251810	135251810	0.307615	0.514943	0.128736	3.99999
1	1:135252116	135252116	0.0376984	0.331034	0.128736	2.57142
1	1:135252448	135252448	0.0376984	0.331034	0.128736	2.57142
1	1:135252530	135252530	0.0376984	0.331034	0.128736	2.57142
1	1:135252964	135252964	0.0018315	0.331034	0.186207	1.77777
1	1:135253020	135253020	0.0018315	0.331034	0.186207	1.77777
1	1:135253178	135253178	0.0018315	0.331034	0.186207	1.77777
1	1:135253281	135253281	0.0613932	0.370115	0.128736	2.87499
1	1:135253915	135253915	-0.00417317	0.304233	0.186207	1.63384
1	1:135254033	135254033	0.0282392	0.370115	0.186207	1.98765
1	1:135254938	135254938	0.0018315	0.331034	0.186207	1.77777
1	1:135255006	135255006	0.0282392	0.370115	0.186207	1.98765
1	1:135255659	135255659	-0.0119048	0.331034	0.23908	1.38462
1	1:135256423	135256423	-0.0253456	0.23908	0.186207	1.28395
1	1:135256932	135256932	-0.0102041	0.287356	0.186207	1.54321
1	1:135256983	135256983	-0.0119048	0.331034	0.23908	1.38462
1	1:135257938	135257938	-0.0119048	0.331034	0.23908	1.38462
1	1:135258332	135258332	-0.00417317	0.304233	0.186207	1.63384
1	1:135258480	135258480	-0.0253456	0.23908	0.186207	1.28395
1	1:135258565	135258565	0.010989	0.331034	0.186207	1.77777
1	1:135258826	135258826	-0.0253456	0.23908	0.186207	1.28395
1	1:135258979	135258979	-0.0253456	0.23908	0.186207	1.28395
1	1:135259273	135259273	-0.0253456	0.23908	0.186207	1.28395
1	1:135259384	135259384	0.010989	0.331034	0.186207	1.77777
1	1:135259388	135259388	-0.0253456	0.23908	0.186207	1.28395
1	1:135260604	135260604	-0.0253456	0.23908	0.186207	1.28395
1	1:135260660	135260660	-0.0253456	0.23908	0.186207	1.28395
1	1:135264184	135264184	-0.0119048	0.331034	0.23908	1.38462
1	1:135271722	135271722	-0.0253456	0.23908	0.186207	1.28395
1	1:135271732	135271732	0.162791	0.514943	0.287356	1.792
1	1:135271742	135271742	-0.0253456	0.23908	0.186207	1.28395
1	1:135271826	135271826	-0.0248447	0.287356	0.23908	1.20192
1	1:135273331	135273331	-0.0119048	0.331034	0.23908	1.38462
1	1:135273400	135273400	0.162791	0.514943	0.287356	1.792
1	1:135274211	135274211	-0.0119048	0.331034	0.23908	1.38462
1	1:135276114	135276114	-0.0268336	0.253968	0.198413	1.28
1	1:135278866	135278866	-0.0112618	0.23908	0.137566	1.73793
1	1:135279415	135279415	0.192148	0.514943	0.253968	2.02759
1	1:135280740	135280740	-0.0338462	0.198413	0.198413	1
1	1:135281462	135281462	-0.015582	0.287356	0.198413	1.44827
1	1:135281616	135281616	-0.0229189	0.253968	0.186207	1.3639
1	1:135281774	135281774	-0.0102041	0.287356	0.186207	1.54321
1	1:135282107	135282107	-0.0102041	0.287356	0.186207	1.54321
1	1:135282305	135282305	-0.00417317	0.304233	0.186207	1.63384
1	1:135282787	135282787	-0.0102041	0.287356	0.186207	1.54321
1	1:135282833	135282833	-0.0102041	0.287356	0.186207	1.54321
1	1:135282897	135282897	-0.0102041	0.287356	0.186207	1.54321
1	1:135283101	135283101	-0.0102041	0.287356	0.186207	1.54321
1	1:135283218	135283218	-0.0102041	0.287356	0.186207	1.54321
1	1:135283233	135283233	-0.0253456	0.23908	0.186207	1.28395
1	1:135283486	135283486	-0.015582	0.287356	0.198413	1.44827
1	1:135283551	135283551	-0.0253456	0.23908	0.186207	1.28395
1	1:135283884	135283884	-0.0102041	0.287356	0.186207	1.54321
1	1:135284192	135284192	-0.0102041	0.287356	0.186207	1.54321
1	1:135284282	135284282	-0.0102041	0.287356	0.186207	1.54321
1	1:135284384	135284384	-0.0253456	0.23908	0.186207	1.28395
1	1:135284478	135284478	-0.0102041	0.287356	0.186207	1.54321
1	1:135284508	135284508	-0.0102041	0.287356	0.186207	1.54321
1	1:135284754	135284754	-0.0102041	0.287356	0.186207	1.54321
1	1:135284944	135284944	-0.0102041	0.287356	0.186207	1.54321
1	1:135285060	135285060	-0.0102041	0.287356	0.186207	1.54321
1	1:135285079	135285079	-0.0102041	0.287356	0.186207	1.54321
1	1:135285106	135285106	-0.0102041	0.287356	0.186207	1.54321
1	1:135285390	135285390	-0.0253456	0.23908	0.186207	1.28395
1	1:135285422	135285422	-0.0253456	0.23908	0.186207	1.28395
1	1:135285542	135285542	-0.0102041	0.287356	0.186207	1.54321
1	1:135285605	135285605	-0.0285949	0.23908	0.198413	1.20496
1	1:135285912	135285912	-0.0102041	0.287356	0.186207	1.54321
1	1:135286108	135286108	-0.0102041	0.287356	0.186207	1.54321
1	1:135286251	135286251	-0.0102041	0.287356	0.186207	1.54321
1	1:135286333	135286333	-0.0102041	0.287356	0.186207	1.54321
1	1:135286357	135286357	-0.0102041	0.287356	0.186207	1.54321
1	1:135286438	135286438	-0.0102041	0.287356	0.186207	1.54321
1	1:135286443	135286443	-0.0102041	0.287356	0.186207	1.54321
1	1:135286631	135286631	-0.00417317	0.304233	0.186207	1.63384
1	1:135286650	135286650	-0.0102041	0.287356	0.186207	1.54321
1	1:135286740	135286740	-0.0102041	0.287356	0.186207	1.54321
1	1:135286802	135286802	-0.0102041	0.287356	0.186207	1.54321
1	1:135287871	135287871	-0.031746	0.186207	0.186207	1
1	1:135287898	135287898	-0.031746	0.186207	0.186207	1
1	1:135287936	135287936	-0.0248447	0.186207	0.128736	1.44643
1	1:135288073	135288073	-0.0102041	0.287356	0.186207	1.54321
1	1:135288122	135288122	-0.0253456	0.23908	0.186207	1.28395
1	1:135288152	135288152	-0.0102041	0.287356	0.186207	1.54321
1	1:135288492	135288492	-0.0102041	0.287356	0.186207	1.54321
1	1:135288561	135288561	-0.0102041	0.287356	0.186207	1.54321
1	1:135288567	135288567	-0.0102041	0.287356	0.186207	1.54321
1	1:135288571	135288571	-0.0102041	0.287356	0.186207	1.54321
1	1:135288591	135288591	-0.0102041	0.287356	0.186207	1.54321
1	1:135288599	135288599	-0.0102041	0.287356	0.186207	1.54321
1	1:135288682	135288682	-0.0102041	0.287356	0.186207	1.54321
1	1:135288693	135288693	-0.0102041	0.287356	0.186207	1.54321
1	1:135288859	135288859	-0.0229189	0.253968	0.186207	1.3639
1	1:135289170	135289170	-0.00607287	0.253968	0.137566	1.84615
1	1:135289253	135289253	-0.00607287	0.253968	0.137566	1.84615
1	1:135289316	135289316	-0.0264423	0.198413	0.137566	1.44231
1	1:135289367	135289367	-0.00609756	0.23908	0.128736	1.85713
1	1:135289779	135289779	0.162791	0.514943	0.287356	1.792
1	1:135289845	135289845	-0.0253456	0.23908	0.186207	1.28395
1	1:135460236	135460236	0.047619	0.128736	0.331034	0.388891
1	1:135460894	135460894	0.067513	0.517241	0.42328	1.22198
1	1:135460956	135460956	0.0171403	0.23908	0.388889	0.614777
1	1:135461002	135461002	0.0171403	0.23908	0.388889	0.614777
1	1:135467691	135467691	0.0617761	0.48046	0.287356	1.672
1	1:135469228	135469228	0.0475703	0.48046	0.304233	1.57925
1	1:135470000	135470000	0.0851857	0.494709	0.287356	1.72159
1	1:135470663	135470663	-0.043956	0.45977	0.434483	1.0582
1	1:135470664	135470664	-0.043956	0.45977	0.434483	1.0582
1	1:135470667	135470667	-0.0287725	0.45977	0.388889	1.18227
1	1:135473990	135473990	-0.0384615	0.45977	0.434483	1.0582
1	1:135475262	135475262	-0.0248447	0.23908	0.287356	0.831999
1	1:135475305	135475305	0.00210084	0.404598	0.496552	0.814815
1	1:135475355	135475355	-0.00931677	0.496552	0.434483	1.14286
1	1:135475687	135475687	-0.0116026	0.48046	0.404598	1.1875
1	1:135476029	135476029	-0.0248447	0.128736	0.186207	0.69136
1	1:135476095	135476095	0.139271	0.404598	0.508046	0.796381
1	1:135476372	135476372	0.139271	0.404598	0.508046	0.796381
1	1:135476690	135476690	0.012068	0.287356	0.137566	2.08886
1	1:135477398	135477398	-0.0230024	0.434483	0.370115	1.17391
1	1:135477733	135477733	0.00402414	0.434483	0.508046	0.855204
1	1:135478121	135478121	-0.0509228	0.48046	0.48046	1
1	1:135478416	135478416	-0.0509228	0.48046	0.48046	1
1	1:135478425	135478425	-0.0285714	0.287356	0.287356	1
1	1:135478930	135478930	-0.00609756	0.23908	0.128736	1.85713
1	1:135478932	135478932	-0.00609756	0.23908	0.128736	1.85713
1	1:135479351	135479351	-0.0515873	0.496552	0.496552	1
1	1:135480418	135480418	0.00402414	0.434483	0.508046	0.855204
1	1:135480781	135480781	-0.00609756	0.23908	0.128736	1.85713
1	1:135481010	135481010	-0.00609756	0.23908	0.128736	1.85713
1	1:135481114	135481114	-0.00609756	0.23908	0.128736	1.85713
1	1:135481568	135481568	-0.0509228	0.48046	0.48046	1
1	1:135482249	135482249	-0.0180995	0.48046	0.514943	0.933035
1	1:135482276	135482276	-0.0180995	0.48046	0.514943	0.933035
1	1:135482321	135482321	-0.0180995	0.48046	0.514943	0.933035
1	1:135482391	135482391	0.018797	0.287356	0.128736	2.23213
1	1:135482442	135482442	-0.022409	0.370115	0.331034	1.11806
1	1:135482560	135482560	-0.0446429	0.45977	0.45977	1
1	1:135482644	135482644	-0.0328185	0.514943	0.496552	1.03704
1	1:135482671	135482671	-0.0328185	0.514943	0.496552	1.03704
1	1:135482924	135482924	-0.00609756	0.23908	0.128736	1.85713
1	1:135483029	135483029	-0.00609756	0.23908	0.128736	1.85713
1	1:135483097	135483097	-0.00609756	0.23908	0.128736	1.85713
1	1:135483204	135483204	-0.00609756	0.23908	0.128736	1.85713
1	1:135483343	135483343	-0.0229189	0.253968	0.186207	1.3639
1	1:135483358	135483358	-0.00607287	0.253968	0.137566	1.84615
1	1:135483409	135483409	-0.0268336	0.198413	0.253968	0.781252
1	1:135483412	135483412	-0.00607287	0.253968	0.137566	1.84615
1	1:135483413	135483413	0.020979	0.304233	0.137566	2.21154
1	1:135483469	135483469	-0.00609756	0.23908	0.128736	1.85713
1	1:135483609	135483609	-0.00609756	0.23908	0.128736	1.85713
1	1:135483614	135483614	-0.00609756	0.23908	0.128736	1.85713
1	1:135483633	135483633	-0.00609756	0.23908	0.128736	1.85713
1	1:135483802	135483802	-0.00609756	0.23908	0.128736	1.85713
1	1:135483809	135483809	-0.00609756	0.23908	0.128736	1.85713
1	1:135483815	135483815	-0.00609756	0.23908	0.128736	1.85713
1	1:135483819	135483819	-0.00609756	0.23908	0.128736	1.85713
1	1:135483878	135483878	-0.00609756	0.23908	0.128736	1.85713
1	1:135483920	135483920	-0.00609756	0.23908	0.128736	1.85713
1	1:135483969	135483969	-0.0112618	0.23908	0.137566	1.73793
1	1:135484090	135484090	-0.0112618	0.23908	0.137566	1.73793
1	1:135484161	135484161	-0.00609756	0.23908	0.128736	1.85713
1	1:135484162	135484162	-0.00609756	0.23908	0.128736	1.85713
1	1:135484164	135484164	-0.00609756	0.23908	0.128736	1.85713
1	1:135484176	135484176	-0.00609756	0.23908	0.128736	1.85713
1	1:135484196	135484196	-0.00609756	0.23908	0.128736	1.85713
1	1:135484267	135484267	-0.00609756	0.23908	0.128736	1.85713
1	1:135484276	135484276	-0.00609756	0.23908	0.128736	1.85713
1	1:135484293	135484293	-0.00609756	0.23908	0.128736	1.85713
1	1:135484309	135484309	-0.00609756	0.23908	0.128736	1.85713
1	1:135484342	135484342	-0.00609756	0.23908	0.128736	1.85713
1	1:135484371	135484371	-0.0112618	0.23908	0.137566	1.73793
1	1:135484440	135484440	-0.00609756	0.23908	0.128736	1.85713
1	1:135484479	135484479	-0.00609756	0.23908	0.128736	1.85713
1	1:135484923	135484923	0.0264188	0.434483	0.514943	0.84375
1	1:135485564	135485564	0.0213358	0.508046	0.496552	1.02315
1	1:135485703	135485703	0.0351812	0.496552	0.370115	1.34162
1	1:135485752	135485752	0.022146	0.48046	0.514943	0.933035
1	1:135485820	135485820	-0.0248447	0.186207	0.128736	1.44643
1	1:135485995	135485995	0.176829	0.404598	0.496552	0.814815
1	1:135486018	135486018	0.183673	0.496552	0.186207	2.66667
1	1:135486052	135486052	0.102679	0.496552	0.45977	1.08
1	1:135486415	135486415	0.0890269	0.331034	0.508046	0.651583
1	1:135486524	135486524	0.00845865	0.514943	0.496552	1.03704
1	1:135486549	135486549	-0.0132515	0.514943	0.48046	1.07177
1	1:135486596	135486596	-0.0132515	0.514943	0.48046	1.07177
1	1:135486609	135486609	-0.0132515	0.514943	0.48046	1.07177
1	1:135486668	135486668	-0.0132515	0.514943	0.48046	1.07177
1	1:135486670	135486670	-0.0132515	0.514943	0.48046	1.07177
1	1:135486727	135486727	0.0178571	0.45977	0.331034	1.38889
1	1:135486731	135486731	0.0178571	0.45977	0.331034	1.38889
1	1:135486733	135486733	0.0178571	0.45977	0.331034	1.38889
1	1:135486785	135486785	-0.0150376	0.45977	0.404598	1.13636
1	1:135486828	135486828	-0.0150376	0.45977	0.404598	1.13636
1	1:135486866	135486866	-0.0150376	0.45977	0.404598	1.13636
1	1:135486867	135486867	-0.0150376	0.45977	0.404598	1.13636
1	1:135486877	135486877	-0.0150376	0.45977	0.404598	1.13636
1	1:135486898	135486898	-0.0150376	0.45977	0.404598	1.13636
1	1:135487110	135487110	-0.0150376	0.45977	0.404598	1.13636
1	1:135487149	135487149	-0.0119048	0.23908	0.331034	0.722222
1	1:135487171	135487171	-0.0150376	0.45977	0.404598	1.13636
1	1:135487179	135487179	-0.0150376	0.45977	0.404598	1.13636
1	1:135487194	135487194	-0.0150376	0.45977	0.404598	1.13636
1	1:135487220	135487220	-0.0119048	0.23908	0.331034	0.722222
1	1:135487268	135487268	-0.0150376	0.45977	0.404598	1.13636
1	1:135487292	135487292	-0.0150376	0.45977	0.404598	1.13636
1	1:135487300	135487300	-0.0150376	0.45977	0.404598	1.13636
1	1:135487303	135487303	-0.0150376	0.45977	0.404598	1.13636
1	1:135487313	135487313	-0.0150376	0.45977	0.404598	1.13636
1	1:135487320	135487320	-0.0150376	0.45977	0.404598	1.13636
1	1:135487321	135487321	-0.0150376	0.45977	0.404598	1.13636
1	1:135487323	135487323	-0.0150376	0.45977	0.404598	1.13636
1	1:135487331	135487331	-0.0150376	0.45977	0.404598	1.13636
1	1:135487333	135487333	-0.0150376	0.45977	0.404598	1.13636
1	1:135487386	135487386	-0.0150376	0.45977	0.404598	1.13636
1	1:135487400	135487400	-0.0150376	0.45977	0.404598	1.13636
1	1:135487471	135487471	-0.0150376	0.45977	0.404598	1.13636
1	1:135487537	135487537	-0.00340247	0.494709	0.434483	1.13862
1	1:135487586	135487586	-0.0150376	0.45977	0.404598	1.13636
1	1:135487611	135487611	-0.0150376	0.45977	0.404598	1.13636
1	1:135487650	135487650	-0.0150376	0.45977	0.404598	1.13636
1	1:135487726	135487726	-0.0150376	0.45977	0.404598	1.13636
1	1:135487817	135487817	-0.0150376	0.45977	0.404598	1.13636
1	1:135487832	135487832	-0.0119048	0.23908	0.331034	0.722222
1	1:135487906	135487906	-0.0119048	0.23908	0.331034	0.722222
1	1:135488078	135488078	-0.0150376	0.45977	0.404598	1.13636
1	1:135488144	135488144	-0.0150376	0.45977	0.404598	1.13636
1	1:135488288	135488288	-0.0220903	0.23908	0.304233	0.785845
1	1:135488372	135488372	-0.0150376	0.45977	0.404598	1.13636
1	1:135488373	135488373	-0.0150376	0.45977	0.404598	1.13636
1	1:135488476	135488476	-0.0104113	0.45977	0.388889	1.18227
1	1:135488507	135488507	-0.0150376	0.45977	0.404598	1.13636
1	1:135488544	135488544	-0.0150376	0.45977	0.404598	1.13636
1	1:135488572	135488572	-0.0150376	0.45977	0.404598	1.13636
1	1:135488591	135488591	-0.0150376	0.45977	0.404598	1.13636
1	1:135488621	135488621	0.0890269	0.331034	0.508046	0.651583
1	1:135488687	135488687	-0.0104113	0.45977	0.388889	1.18227
1	1:135488693	135488693	-0.0150376	0.45977	0.404598	1.13636
1	1:135488695	135488695	-0.0150376	0.45977	0.404598	1.13636
1	1:135488813	135488813	-0.0150376	0.45977	0.404598	1.13636
1	1:135489102	135489102	0.018797	0.287356	0.128736	2.23213
1	1:135489238	135489238	-0.0150376	0.45977	0.404598	1.13636
1	1:135489284	135489284	-0.0238095	0.287356	0.331034	0.868056
1	1:135489305	135489305	0.047619	0.128736	0.331034	0.388891
1	1:135489558	135489558	0.018797	0.287356	0.128736	2.23213
1	1:135489592	135489592	-0.0150376	0.45977	0.404598	1.13636
1	1:135489690	135489690	-0.0127932	0.48046	0.434483	1.10582
1	1:135489897	135489897	-0.0150376	0.45977	0.404598	1.13636
1	1:135490174	135490174	0.0567327	0.508046	0.370115	1.37267
1	1:135490519	135490519	-0.0270499	0.404598	0.370115	1.09317
1	1:135490520	135490520	-0.0102041	0.287356	0.186207	1.54321
1	1:135490543	135490543	-0.0150376	0.45977	0.404598	1.13636
1	1:135490579	135490579	-0.0150376	0.45977	0.404598	1.13636
1	1:135490839	135490839	0.0890269	0.331034	0.508046	0.651583
1	1:135490894	135490894	-0.0150376	0.45977	0.404598	1.13636
1	1:135491027	135491027	0.0301286	0.508046	0.404598	1.25568
1	1:135491172	135491172	-0.0150376	0.45977	0.404598	1.13636
1	1:135491173	135491173	-0.0127932	0.48046	0.434483	1.10582
1	1:135491338	135491338	-0.0150376	0.45977	0.404598	1.13636
1	1:135491493	135491493	-0.0150376	0.45977	0.404598	1.13636
1	1:135491515	135491515	-0.0302198	0.23908	0.23908	1
1	1:135491517	135491517	-0.00609756	0.128736	0.23908	0.538464
1	1:135491558	135491558	-0.0150376	0.45977	0.404598	1.13636
1	1:135491640	135491640	0.0831747	0.331034	0.507937	0.651723
1	1:135492536	135492536	-0.0238095	0.331034	0.287356	1.152
1	1:135492670	135492670	-0.00616389	0.48046	0.404598	1.1875
1	1:135492824	135492824	0.139271	0.404598	0.508046	0.796381
1	1:135493074	135493074	0.0530303	0.331034	0.496552	0.666665
1	1:135493136	135493136	-0.0270936	0.370115	0.287356	1.288
1	1:135493348	135493348	0.0816327	0.514943	0.370115	1.39131
1	1:135493413	135493413	0.0816327	0.514943	0.370115	1.39131
1	1:135493424	135493424	0.212565	0.496552	0.370115	1.34162
1	1:135493469	135493469	0.212565	0.496552	0.370115	1.34162
1	1:135493493	135493493	0.0816327	0.514943	0.370115	1.39131
1	1:135493507	135493507	0.212565	0.496552	0.370115	1.34162
1	1:135493634	135493634	0.212565	0.496552	0.370115	1.34162
1	1:135493732	135493732	0.285714	0.434483	0.404598	1.07386
1	1:135493891	135493891	0.285714	0.434483	0.404598	1.07386
1	1:135494321	135494321	0.212565	0.496552	0.370115	1.34162
1	1:135494324	135494324	0.212565	0.496552	0.370115	1.34162
1	1:135494425	135494425	0.212565	0.496552	0.370115	1.34162
1	1:135494485	135494485	0.212565	0.496552	0.370115	1.34162
1	1:135494496	135494496	0.212565	0.496552	0.370115	1.34162
1	1:135494540	135494540	0.212565	0.496552	0.370115	1.34162
1	1:135495059	135495059	0.184982	0.514943	0.331034	1.55556
1	1:135495109	135495109	0.018797	0.287356	0.128736	2.23213
1	1:135495120	135495120	0.152381	0.517241	0.331034	1.5625
1	1:135495187	135495187	0.10989	0.496552	0.287356	1.728
1	1:135495218	135495218	0.0791506	0.48046	0.287356	1.672
1	1:135495219	135495219	-0.0248447	0.287356	0.23908	1.20192
1	1:135495443	135495443	0.184982	0.514943	0.331034	1.55556
1	1:135495479	135495479	0.184982	0.514943	0.331034	1.55556
1	1:135495499	135495499	0.184982	0.514943	0.331034	1.55556
1	1:135495537	135495537	0.0306122	0.48046	0.331034	1.45139
1	1:135495585	135495585	0.285714	0.434483	0.404598	1.07386
1	1:135495587	135495587	0.0306122	0.48046	0.331034	1.45139
1	1:135495588	135495588	0.184982	0.514943	0.331034	1.55556
1	1:135496074	135496074	0.184982	0.514943	0.331034	1.55556
1	1:135496140	135496140	0.184982	0.514943	0.331034	1.55556
1	1:135496253	135496253	0.0306122	0.48046	0.331034	1.45139
1	1:135496692	135496692	0.0306122	0.48046	0.331034	1.45139
1	1:135496821	135496821	0.151279	0.518519	0.331034	1.56636
1	1:135496826	135496826	0.184982	0.514943	0.331034	1.55556
1	1:135497135	135497135	0.181319	0.518519	0.304233	1.70435
1	1:135497175	135497175	0.0987452	0.452381	0.198413	2.28
1	1:135497197	135497197	0.264985	0.514943	0.253968	2.02759
1	1:135497266	135497266	0.0584416	0.496552	0.331034	1.5
1	1:135497279	135497279	0.0584416	0.496552	0.331034	1.5
1	1:135497390	135497390	0.184982	0.514943	0.331034	1.55556
1	1:135497407	135497407	0.184982	0.514943	0.331034	1.55556
1	1:135497437	135497437	0.184982	0.514943	0.331034	1.55556
1	1:135497502	135497502	0.212565	0.496552	0.370115	1.34162
1	1:135497598	135497598	0.0306122	0.48046	0.331034	1.45139
1	1:135497601	135497601	0.0584416	0.496552	0.331034	1.5
1	1:135497633	135497633	0.184982	0.514943	0.331034	1.55556
1	1:135497662	135497662	0.184982	0.514943	0.331034	1.55556
1	1:135498207	135498207	0.184982	0.514943	0.331034	1.55556
1	1:135499207	135499207	0.0766952	0.514943	0.370115	1.39131
1	1:135500353	135500353	0.207267	0.48046	0.128736	3.73213
1	1:135500377	135500377	0.245392	0.496552	0.128736	3.85713
1	1:135500418	135500418	0.0431267	0.434483	0.23908	1.81731
1	1:135500672	135500672	0.352381	0.517241	0.128736	4.01784
1	1:135500817	135500817	0.392257	0.514943	0.128736	3.99999
1	1:135501248	135501248	0.37788	0.434483	0.331034	1.3125
1	1:135502815	135502815	0.285714	0.434483	0.404598	1.07386
1	1:135503367	135503367	-0.0248447	0.128736	0.186207	0.69136
1	1:135503706	135503706	0.207267	0.48046	0.128736	3.73213
1	1:135505145	135505145	0.36747	0.508046	0.186207	2.72839
1	1:135505306	135505306	0.380379	0.508046	0.186207	2.72839
1	1:135505328	135505328	-0.0403727	0.128736	0.186207	0.69136
1	1:135506157	135506157	0.33281	0.434483	0.370115	1.17391
1	1:135506301	135506301	0.215168	0.508046	0.331034	1.53472
1	1:135507164	135507164	-0.0368664	0.186207	0.23908	0.778848
1	1:135507206	135507206	0.215168	0.508046	0.331034	1.53472
1	1:135507219	135507219	0.312668	0.514943	0.128736	3.99999
1	1:135508754	135508754	0.245392	0.496552	0.128736	3.85713
1	1:135508851	135508851	0.33281	0.434483	0.370115	1.17391
1	1:135508870	135508870	0.312668	0.514943	0.128736	3.99999
1	1:135510563	135510563	0.312668	0.514943	0.128736	3.99999
1	1:135510681	135510681	-0.0368664	0.186207	0.23908	0.778848
1	1:135511458	135511458	-0.0368664	0.186207	0.23908	0.778848
1	1:135512255	135512255	0.215168	0.508046	0.331034	1.53472
1	1:135512301	135512301	0.215168	0.508046	0.331034	1.53472
1	1:135512331	135512331	0.255533	0.514943	0.186207	2.76543
1	1:135512500	135512500	0.423734	0.508046	0.128736	3.94642
1	1:135512559	135512559	0.215168	0.508046	0.331034	1.53472
1	1:135512779	135512779	0.423734	0.508046	0.128736	3.94642
1	1:135512831	135512831	0.423734	0.508046	0.128736	3.94642
1	1:135513366	135513366	0.527417	0.434483	0.186207	2.33333
1	1:135513569	135513569	0.527417	0.434483	0.186207	2.33333
1	1:135513926	135513926	0.423734	0.508046	0.128736	3.94642
1	1:135513930	135513930	0.203959	0.496552	0.370115	1.34162
1	1:135514293	135514293	0.527417	0.434483	0.186207	2.33333
1	1:135514968	135514968	0.352381	0.517241	0.128736	4.01784
1	1:135514975	135514975	0.352381	0.517241	0.128736	4.01784
1	1:135515175	135515175	0.509077	0.452381	0.186207	2.42945
1	1:135515197	135515197	0.450549	0.48046	0.186207	2.58025
1	1:135515788	135515788	0.245392	0.496552	0.128736	3.85713
1	1:135515812	135515812	0.245392	0.496552	0.128736	3.85713
1	1:135515856	135515856	0.245392	0.496552	0.128736	3.85713
1	1:135515891	135515891	0.245392	0.496552	0.128736	3.85713
1	1:135516027	135516027	0.245392	0.496552	0.128736	3.85713
1	1:135516148	135516148	0.450549	0.48046	0.186207	2.58025
1	1:135516556	135516556	0.51171	0.370115	0.287356	1.288
1	1:135517320	135517320	0.312668	0.514943	0.128736	3.99999
1	1:135517835	135517835	0.335245	0.404598	0.404598	1
1	1:135518269	135518269	0.312668	0.514943	0.128736	3.99999
1	1:135518608	135518608	0.245392	0.496552	0.128736	3.85713
1	1:135518987	135518987	0.527417	0.434483	0.186207	2.33333
1	1:135519127	135519127	0.312668	0.514943	0.128736	3.99999
1	1:135519152	135519152	0.312668	0.514943	0.128736	3.99999
1	1:135519180	135519180	0.312668	0.514943	0.128736	3.99999
1	1:135519363	135519363	0.295238	0.517241	0.186207	2.77777
1	1:135519785	135519785	0.538177	0.45977	0.128736	3.57142
1	1:135520033	135520033	0.312668	0.514943	0.128736	3.99999
1	1:135520043	135520043	0.255533	0.514943	0.186207	2.76543
1	1:135520216	135520216	0.312668	0.514943	0.128736	3.99999
1	1:135520262	135520262	0.352381	0.517241	0.128736	4.01784
1	1:135520710	135520710	0.52105	0.404598	0.23908	1.69231
1	1:135523613	135523613	0.312668	0.514943	0.128736	3.99999
1	1:135523931	135523931	0.312668	0.514943	0.128736	3.99999
1	1:135524662	135524662	0.312668	0.514943	0.128736	3.99999
1	1:135524770	135524770	0.477172	0.434483	0.23908	1.81731
1	1:135526617	135526617	0.245392	0.496552	0.128736	3.85713
1	1:135526919	135526919	0.312668	0.514943	0.128736	3.99999
1	1:135527002	135527002	0.477172	0.434483	0.23908	1.81731
1	1:135527613	135527613	0.52105	0.404598	0.23908	1.69231
1	1:135527845	135527845	0.312668	0.514943	0.128736	3.99999
1	1:135528172	135528172	0.312668	0.514943	0.128736	3.99999
1	1:135529230	135529230	0.312668	0.514943	0.128736	3.99999
1	1:135529567	135529567	0.52105	0.404598	0.23908	1.69231
1	1:135529617	135529617	0.52105	0.404598	0.23908	1.69231
1	1:135529664	135529664	0.52105	0.404598	0.23908	1.69231
1	1:135529687	135529687	0.52105	0.404598	0.23908	1.69231
1	1:135529802	135529802	0.52105	0.404598	0.23908	1.69231
1	1:135529993	135529993	0.52105	0.404598	0.23908	1.69231
1	1:135530016	135530016	0.52105	0.404598	0.23908	1.69231
1	1:135530039	135530039	0.52105	0.404598	0.23908	1.69231
1	1:135530065	135530065	0.52105	0.404598	0.23908	1.69231
1	1:135530106	135530106	0.52105	0.404598	0.23908	1.69231
1	1:135530119	135530119	0.176339	0.45977	0.128736	3.57142
1	1:135530135	135530135	0.52105	0.404598	0.23908	1.69231
1	1:135530168	135530168	0.52105	0.404598	0.23908	1.69231
1	1:135530169	135530169	0.52105	0.404598	0.23908	1.69231
1	1:135530339	135530339	0.340659	0.370115	0.434483	0.851852
1	1:135530376	135530376	0.52105	0.404598	0.23908	1.69231
1	1:135530438	135530438	0.176339	0.45977	0.128736	3.57142
1	1:135530442	135530442	0.52105	0.404598	0.23908	1.69231
1	1:135530444	135530444	0.52105	0.404598	0.23908	1.69231
1	1:135530504	135530504	0.52105	0.404598	0.23908	1.69231
1	1:135530592	135530592	0.555895	0.404598	0.198413	2.03917
1	1:135530616	135530616	0.52105	0.404598	0.23908	1.69231
1	1:135530874	135530874	0.52105	0.404598	0.23908	1.69231
1	1:135531160	135531160	0.52105	0.404598	0.23908	1.69231
1	1:135531181	135531181	0.52105	0.404598	0.23908	1.69231
1	1:135531320	135531320	0.52105	0.404598	0.23908	1.69231
1	1:135531734	135531734	0.52105	0.404598	0.23908	1.69231
1	1:135531844	135531844	0.189342	0.496552	0.186207	2.66667
1	1:135531861	135531861	0.189342	0.496552	0.186207	2.66667
1	1:135531907	135531907	0.176339	0.45977	0.128736	3.57142
1	1:135531935	135531935	0.52105	0.404598	0.23908	1.69231
1	1:135531936	135531936	0.52105	0.404598	0.23908	1.69231
1	1:135532060	135532060	0.52105	0.404598	0.23908	1.69231
1	1:135532093	135532093	0.245392	0.496552	0.128736	3.85713
1	1:135532137	135532137	0.52105	0.404598	0.23908	1.69231
1	1:135532154	135532154	0.52105	0.404598	0.23908	1.69231
1	1:135532180	135532180	0.408867	0.496552	0.186207	2.66667
1	1:135532184	135532184	0.245392	0.496552	0.128736	3.85713
1	1:135532336	135532336	0.340659	0.370115	0.434483	0.851852
1	1:135532338	135532338	0.176339	0.45977	0.128736	3.57142
1	1:135532349	135532349	0.52105	0.404598	0.23908	1.69231
1	1:135532355	135532355	0.52105	0.404598	0.23908	1.69231
1	1:135532379	135532379	0.52105	0.404598	0.23908	1.69231
1	1:135532473	135532473	0.52105	0.404598	0.23908	1.69231
1	1:135532599	135532599	0.52105	0.404598	0.23908	1.69231
1	1:135532639	135532639	0.52105	0.404598	0.23908	1.69231
1	1:135532655	135532655	0.245392	0.496552	0.128736	3.85713
1	1:135532659	135532659	0.176339	0.45977	0.128736	3.57142
1	1:135532727	135532727	0.52105	0.404598	0.23908	1.69231
1	1:135532852	135532852	0.52105	0.404598	0.23908	1.69231
1	1:135532867	135532867	0.52105	0.404598	0.23908	1.69231
1	1:135532969	135532969	0.245392	0.496552	0.128736	3.85713
1	1:135533042	135533042	0.52105	0.404598	0.23908	1.69231
1	1:135533344	135533344	0.52105	0.404598	0.23908	1.69231
1	1:135533354	135533354	0.52105	0.404598	0.23908	1.69231
1	1:135533626	135533626	0.245392	0.496552	0.128736	3.85713
1	1:135533635	135533635	0.492481	0.45977	0.186207	2.46913
1	1:135533640	135533640	0.492481	0.45977	0.186207	2.46913
1	1:135533647	135533647	0.492481	0.45977	0.186207	2.46913
1	1:135533743	135533743	0.570042	0.404598	0.186207	2.17284
1	1:135533856	135533856	0.245392	0.496552	0.128736	3.85713
1	1:135533938	135533938	0.245392	0.496552	0.128736	3.85713
1	1:135534011	135534011	0.245392	0.496552	0.128736	3.85713
1	1:135534028	135534028	0.52105	0.404598	0.23908	1.69231
1	1:135534043	135534043	0.245392	0.496552	0.128736	3.85713
1	1:135534224	135534224	0.245392	0.496552	0.128736	3.85713
1	1:135534561	135534561	0.176339	0.45977	0.128736	3.57142
1	1:135534615	135534615	0.469734	0.404598	0.287356	1.408
1	1:135534658	135534658	0.469734	0.404598	0.287356	1.408
1	1:135534753	135534753	0.238095	0.517241	0.23908	2.16346
1	1:135535169	135535169	0.189342	0.496552	0.186207	2.66667
1	1:135535208	135535208	0.176339	0.45977	0.128736	3.57142
1	1:135535306	135535306	0.469734	0.404598	0.287356	1.408
1	1:135535363	135535363	0.189342	0.496552	0.186207	2.66667
1	1:135535371	135535371	0.469734	0.404598	0.287356	1.408
1	1:135535746	135535746	0.189342	0.496552	0.186207	2.66667
1	1:135535852	135535852	0.189342	0.496552	0.186207	2.66667
1	1:135535865	135535865	0.189342	0.496552	0.186207	2.66667
1	1:135535898	135535898	0.269679	0.287356	0.508046	0.56561
1	1:135536263	135536263	0.469734	0.404598	0.287356	1.408
1	1:135536313	135536313	0.469734	0.404598	0.287356	1.408
1	1:135536406	135536406	0.469734	0.404598	0.287356	1.408
1	1:135536409	135536409	0.176339	0.45977	0.128736	3.57142
1	1:135536479	135536479	0.176339	0.45977	0.128736	3.57142
1	1:135536599	135536599	0.469734	0.404598	0.287356	1.408
1	1:135536819	135536819	0.189342	0.496552	0.186207	2.66667
1	1:135536894	135536894	0.189342	0.496552	0.186207	2.66667
1	1:135536942	135536942	0.469734	0.404598	0.287356	1.408
1	1:135537194	135537194	0.189342	0.496552	0.186207	2.66667
1	1:135537314	135537314	0.296496	0.370115	0.45977	0.805
1	1:135537439	135537439	0.0365449	0.370115	0.186207	1.98765
1	1:135537788	135537788	0.189342	0.496552	0.186207	2.66667
1	1:135537817	135537817	0.104478	0.404598	0.128736	3.14285
1	1:135537851	135537851	0.176339	0.45977	0.128736	3.57142
1	1:135538046	135538046	0.189342	0.496552	0.186207	2.66667
1	1:135538150	135538150	0.469734	0.404598	0.287356	1.408
1	1:135538712	135538712	0.189342	0.496552	0.186207	2.66667
1	1:135539455	135539455	0.176339	0.45977	0.128736	3.57142
1	1:135539517	135539517	0.189342	0.496552	0.186207	2.66667
1	1:135539644	135539644	0.189342	0.496552	0.186207	2.66667
1	1:135539692	135539692	0.189342	0.496552	0.186207	2.66667
1	1:135540393	135540393	0.469734	0.404598	0.287356	1.408
1	1:135540443	135540443	0.469734	0.404598	0.287356	1.408
1	1:135540737	135540737	0.398566	0.48046	0.23908	2.00962
1	1:135541711	135541711	0.469734	0.404598	0.287356	1.408
1	1:135542046	135542046	0.469734	0.404598	0.287356	1.408
1	1:135542099	135542099	0.469734	0.404598	0.287356	1.408
1	1:135542557	135542557	0.318971	0.508046	0.23908	2.125
1	1:135542664	135542664	0.318971	0.508046	0.23908	2.125
1	1:135542878	135542878	0.189342	0.496552	0.186207	2.66667
1	1:135542900	135542900	0.424812	0.434483	0.287356	1.512
1	1:135543015	135543015	0.33281	0.434483	0.370115	1.17391
1	1:135543033	135543033	0.33281	0.434483	0.370115	1.17391
1	1:135543693	135543693	-0.00414079	0.434483	0.496552	0.875
1	1:135544886	135544886	-0.0191638	0.128736	0.23908	0.538464
1	1:135545496	135545496	0.0653495	0.186207	0.404598	0.460227
1	1:135545963	135545963	0.0653495	0.186207	0.404598	0.460227
1	1:135546156	135546156	-0.0368664	0.186207	0.23908	0.778848
1	1:135546277	135546277	0.0351812	0.370115	0.496552	0.74537
1	1:135546668	135546668	0.224924	0.514943	0.287356	1.792
1	1:135546770	135546770	0.224924	0.514943	0.287356	1.792
1	1:135547091	135547091	-0.0248447	0.186207	0.128736	1.44643
1	1:135547267	135547267	-0.00732601	0.186207	0.331034	0.562501
1	1:135547343	135547343	-0.00732601	0.186207	0.331034	0.562501
1	1:135547425	135547425	-0.00732601	0.186207	0.331034	0.562501
1	1:135547639	135547639	0.224924	0.514943	0.287356	1.792
1	1:135547682	135547682	-0.00732601	0.186207	0.331034	0.562501
1	1:135548082	135548082	-0.00732601	0.186207	0.331034	0.562501
1	1:135548097	135548097	-0.00732601	0.186207	0.331034	0.562501
1	1:135548144	135548144	0.0199336	0.186207	0.370115	0.503106
1	1:135548202	135548202	0.0199336	0.186207	0.370115	0.503106
1	1:135548260	135548260	0.0653495	0.186207	0.404598	0.460227
1	1:135548282	135548282	0.0199336	0.186207	0.370115	0.503106
1	1:135548738	135548738	0.0331777	0.186207	0.388889	0.478818
1	1:135549204	135549204	0.0199336	0.186207	0.370115	0.503106
1	1:135549605	135549605	0.0226834	0.23908	0.404598	0.590908
1	1:135549791	135549791	0.0199336	0.186207	0.370115	0.503106
1	1:135550030	135550030	0.0653495	0.186207	0.404598	0.460227
1	1:135550222	135550222	0.0653495	0.186207	0.404598	0.460227
1	1:135550299	135550299	0.114286	0.370115	0.517241	0.715556
1	1:135550595	135550595	0.12987	0.186207	0.45977	0.405
1	1:135550596	135550596	0.127178	0.287356	0.508046	0.56561
1	1:135551446	135551446	0.0226834	0.23908	0.404598	0.590908
1	1:135552321	135552321	0.160929	0.434483	0.48046	0.904306
1	1:135552505	135552505	0.160929	0.434483	0.48046	0.904306
1	1:135552755	135552755	0.0617761	0.287356	0.48046	0.598085
1	1:135552924	135552924	0.0617761	0.287356	0.48046	0.598085
1	1:135552960	135552960	0.160929	0.434483	0.48046	0.904306
1	1:135552964	135552964	0.160929	0.434483	0.48046	0.904306
1	1:135553431	135553431	0.356312	0.496552	0.23908	2.07693
1	1:135553864	135553864	0.108682	0.404598	0.514943	0.785714
1	1:135554095	135554095	0.0865701	0.370115	0.514943	0.718749
1	1:135554283	135554283	0.0075188	0.128736	0.287356	0.448002
1	1:135554376	135554376	0.0075188	0.128736	0.287356	0.448002
1	1:135556227	135556227	-0.0204082	0.186207	0.287356	0.648001
1	1:135556613	135556613	0.356312	0.496552	0.23908	2.07693
1	1:135557275	135557275	0.20384	0.404598	0.48046	0.842105
1	1:135557793	135557793	0.356312	0.496552	0.23908	2.07693
1	1:135557975	135557975	0.0617761	0.287356	0.48046	0.598085
1	1:135558494	135558494	-0.0088634	0.23908	0.370115	0.645961
1	1:135558505	135558505	0.0617761	0.287356	0.48046	0.598085
1	1:135558508	135558508	-0.0088634	0.23908	0.370115	0.645961
1	1:135558539	135558539	0.0653495	0.186207	0.404598	0.460227
1	1:135559168	135559168	0.0617761	0.287356	0.48046	0.598085
1	1:135559404	135559404	0.0617761	0.287356	0.48046	0.598085
1	1:148760047	148760047	0.273608	0.514943	0.23908	2.15385
1	1:148760122	148760122	0.273608	0.514943	0.23908	2.15385
1	1:148760237	148760237	0.314633	0.508046	0.23908	2.125
1	1:148760312	148760312	0.273608	0.514943	0.23908	2.15385
1	1:148760442	148760442	0.326401	0.514943	0.186207	2.76543
1	1:148760448	148760448	0.0226834	0.23908	0.404598	0.590908
1	1:148760599	148760599	0.290476	0.517241	0.186207	2.77777
1	1:148760604	148760604	0.290476	0.517241	0.186207	2.77777
1	1:148760721	148760721	0.144621	0.434483	0.496552	0.875
1	1:148760828	148760828	0.326401	0.514943	0.186207	2.76543
1	1:148760840	148760840	0.0226834	0.23908	0.404598	0.590908
1	1:148760910	148760910	0.138484	0.45977	0.48046	0.956937
1	1:148761435	148761435	0.326401	0.514943	0.186207	2.76543
1	1:148761820	148761820	0.330922	0.514943	0.186207	2.76543
1	1:148761825	148761825	0.0226834	0.23908	0.404598	0.590908
1	1:148762091	148762091	0.144621	0.434483	0.496552	0.875
1	1:148762265	148762265	0.144621	0.434483	0.496552	0.875
1	1:148762369	148762369	0.144621	0.434483	0.496552	0.875
1	1:148762854	148762854	0.0226834	0.23908	0.404598	0.590908
1	1:148762986	148762986	0.144621	0.434483	0.496552	0.875
1	1:148763309	148763309	0.0226834	0.23908	0.404598	0.590908
1	1:148764445	148764445	0.347619	0.517241	0.128736	4.01784
1	1:148764514	148764514	0.347619	0.517241	0.128736	4.01784
1	1:148764753	148764753	0.0226834	0.23908	0.404598	0.590908
1	1:148765126	148765126	0.0769944	0.434483	0.514943	0.84375
1	1:148765247	148765247	0.333181	0.517241	0.137566	3.75995
1	1:148765696	148765696	0.0226834	0.23908	0.404598	0.590908
1	1:148765775	148765775	0.0226834	0.23908	0.404598	0.590908
1	1:148766023	148766023	0.144621	0.434483	0.496552	0.875
1	1:148766794	148766794	0.330922	0.514943	0.186207	2.76543
1	1:148766795	148766795	0.108682	0.404598	0.514943	0.785714
1	1:148767026	148767026	0.144621	0.434483	0.496552	0.875
1	1:148767104	148767104	0.144621	0.434483	0.496552	0.875
1	1:148767487	148767487	0.144621	0.434483	0.496552	0.875
1	1:148767489	148767489	0.178141	0.434483	0.48046	0.904306
1	1:148767522	148767522	0.0226834	0.23908	0.404598	0.590908
1	1:148767563	148767563	0.144621	0.434483	0.496552	0.875
1	1:148767685	148767685	0.347619	0.517241	0.128736	4.01784
1	1:148767810	148767810	0.326401	0.514943	0.186207	2.76543
1	1:148767895	148767895	0.0226834	0.23908	0.404598	0.590908
1	1:148768069	148768069	0.144621	0.434483	0.496552	0.875
1	1:148768157	148768157	0.144621	0.434483	0.496552	0.875
1	1:148768171	148768171	0.144621	0.434483	0.496552	0.875
1	1:148768216	148768216	0.0226834	0.23908	0.404598	0.590908
1	1:148768227	148768227	0.347619	0.517241	0.128736	4.01784
1	1:148768312	148768312	0.144621	0.434483	0.496552	0.875
1	1:148768399	148768399	0.383253	0.514943	0.128736	3.99999
1	1:148768410	148768410	0.0733591	0.287356	0.48046	0.598085
1	1:148768454	148768454	0.144621	0.434483	0.496552	0.875
1	1:148768459	148768459	0.144621	0.434483	0.496552	0.875
1	1:148768481	148768481	0.0226834	0.23908	0.404598	0.590908
1	1:148768513	148768513	0.144621	0.434483	0.496552	0.875
1	1:148768526	148768526	0.144621	0.434483	0.496552	0.875
1	1:148768545	148768545	0.144621	0.434483	0.496552	0.875
1	1:148768548	148768548	0.144621	0.434483	0.496552	0.875
1	1:148768612	148768612	0.044898	0.287356	0.45977	0.624999
1	1:148768626	148768626	0.144621	0.434483	0.496552	0.875
1	1:148768691	148768691	0.144621	0.434483	0.496552	0.875
1	1:148768782	148768782	0.144621	0.434483	0.496552	0.875
1	1:148768784	148768784	0.144621	0.434483	0.496552	0.875
1	1:148768799	148768799	0.144621	0.434483	0.496552	0.875
1	1:148768838	148768838	0.044898	0.287356	0.45977	0.624999
1	1:148768964	148768964	0.144621	0.434483	0.496552	0.875
1	1:148768965	148768965	0.044898	0.287356	0.45977	0.624999
1	1:148768982	148768982	0.144621	0.434483	0.496552	0.875
1	1:148769015	148769015	0.0194805	0.287356	0.434483	0.661375
1	1:148769200	148769200	0.044898	0.287356	0.45977	0.624999
1	1:148770273	148770273	0.144621	0.434483	0.496552	0.875
1	1:148770467	148770467	0.172857	0.45977	0.45977	1
1	1:148771061	148771061	0.0226834	0.23908	0.404598	0.590908
1	1:148771111	148771111	0.383253	0.514943	0.128736	3.99999
1	1:148771124	148771124	0.383253	0.514943	0.128736	3.99999
1	1:148771194	148771194	0.383253	0.514943	0.128736	3.99999
1	1:148771414	148771414	0.044898	0.287356	0.45977	0.624999
1	1:148771454	148771454	0.044898	0.287356	0.45977	0.624999
1	1:148771848	148771848	0.108682	0.404598	0.514943	0.785714
1	1:148771891	148771891	0.044898	0.287356	0.45977	0.624999
1	1:148771954	148771954	0.0194805	0.287356	0.434483	0.661375
1	1:148772007	148772007	0.0178571	0.331034	0.45977	0.719999
1	1:148772029	148772029	0.044898	0.287356	0.45977	0.624999
1	1:148772039	148772039	0.0226834	0.23908	0.404598	0.590908
1	1:148773061	148773061	-0.0403727	0.128736	0.186207	0.69136
1	1:148773067	148773067	-0.0181237	0.434483	0.48046	0.904306
1	1:148773469	148773469	-0.00616389	0.404598	0.48046	0.842105
1	1:148773515	148773515	-0.0144928	0.434483	0.496552	0.875
1	1:148773881	148773881	-0.00616389	0.404598	0.48046	0.842105
1	1:148775113	148775113	-0.0333897	0.370115	0.404598	0.914772
1	1:148775170	148775170	-0.0333897	0.370115	0.404598	0.914772
1	1:148776026	148776026	0.104762	0.517241	0.370115	1.39751
1	1:148777674	148777674	0.0717577	0.514943	0.370115	1.39131
1	1:148778293	148778293	0.104478	0.404598	0.128736	3.14285
1	1:148780042	148780042	-0.0204082	0.331034	0.23908	1.38462
1	1:148780952	148780952	0.104762	0.517241	0.370115	1.39751
1	1:148781288	148781288	-0.00104275	0.370115	0.23908	1.54808
1	1:148781569	148781569	0.107143	0.514943	0.331034	1.55556
1	1:148782657	148782657	0.104762	0.517241	0.370115	1.39751
1	1:148782691	148782691	0.015444	0.404598	0.23908	1.69231
1	1:148783764	148783764	0.050152	0.404598	0.186207	2.17284
1	1:148784383	148784383	0.107143	0.514943	0.331034	1.55556
1	1:148784517	148784517	0.107143	0.514943	0.331034	1.55556
1	1:148784798	148784798	0.107143	0.514943	0.331034	1.55556
1	1:148784941	148784941	0.015444	0.404598	0.23908	1.69231
1	1:148786019	148786019	0.104762	0.517241	0.370115	1.39751
1	1:148786325	148786325	0.015444	0.404598	0.23908	1.69231
1	1:148787350	148787350	0.047619	0.331034	0.128736	2.57142
1	1:148787839	148787839	0.047619	0.331034	0.128736	2.57142
1	1:148787971	148787971	0.047619	0.331034	0.128736	2.57142
1	1:148788865	148788865	0.047619	0.331034	0.128736	2.57142
1	1:148789166	148789166	0.104762	0.517241	0.370115	1.39751
1	1:148789373	148789373	0.047619	0.331034	0.128736	2.57142
1	1:148789765	148789765	0.104762	0.517241	0.370115	1.39751
1	1:148790001	148790001	0.104762	0.517241	0.370115	1.39751
1	1:148790098	148790098	0.107143	0.514943	0.331034	1.55556
1	1:148790638	148790638	0.015444	0.404598	0.23908	1.69231
1	1:148792162	148792162	0.104762	0.517241	0.370115	1.39751
1	1:148792336	148792336	0.047619	0.331034	0.128736	2.57142
1	1:148792482	148792482	0.142857	0.517241	0.331034	1.5625
1	1:148793131	148793131	0.140098	0.514943	0.370115	1.39131
1	1:148793641	148793641	0.00649351	0.434483	0.287356	1.512
1	1:148794277	148794277	0.142857	0.517241	0.331034	1.5625
1	1:148794356	148794356	0.139942	0.434483	0.128736	3.37499
1	1:148795350	148795350	0.140098	0.514943	0.370115	1.39131
1	1:148795957	148795957	0.00595238	0.45977	0.331034	1.38889
1	1:148796774	148796774	0.140098	0.514943	0.370115	1.39131
1	1:148797030	148797030	0.142857	0.517241	0.331034	1.5625
1	1:148798209	148798209	0.142857	0.517241	0.331034	1.5625
1	1:148798768	148798768	0.295238	0.517241	0.186207	2.77777
1	1:148799331	148799331	0.140098	0.514943	0.370115	1.39131
1	1:148799803	148799803	0.211087	0.508046	0.186207	2.72839
1	1:148800105	148800105	0.211087	0.508046	0.186207	2.72839
1	1:148800127	148800127	0.162946	0.128736	0.45977	0.280001
1	1:148800829	148800829	0.211087	0.508046	0.186207	2.72839
1	1:148800929	148800929	0.211087	0.508046	0.186207	2.72839
1	1:148800996	148800996	0.198932	0.514943	0.23908	2.15385
1	1:148801768	148801768	0.211087	0.508046	0.186207	2.72839
1	1:148801783	148801783	0.211087	0.508046	0.186207	2.72839
1	1:148801816	148801816	0.211087	0.508046	0.186207	2.72839
1	1:148802011	148802011	0.211087	0.508046	0.186207	2.72839
1	1:148802036	148802036	0.211087	0.508046	0.186207	2.72839
1	1:148802154	148802154	0.152824	0.514943	0.287356	1.792
1	1:148802190	148802190	0.160802	0.508046	0.23908	2.125
1	1:148802370	148802370	0.160802	0.508046	0.23908	2.125
1	1:148802374	148802374	0.160802	0.508046	0.23908	2.125
1	1:148802594	148802594	0.211087	0.508046	0.186207	2.72839
1	1:148802596	148802596	0.211087	0.508046	0.186207	2.72839
1	1:148802617	148802617	0.198932	0.514943	0.23908	2.15385
1	1:148803437	148803437	0.238095	0.517241	0.23908	2.16346
1	1:148803452	148803452	0.140098	0.514943	0.370115	1.39131
1	1:148803515	148803515	0.211087	0.508046	0.186207	2.72839
1	1:148803610	148803610	0.211087	0.508046	0.186207	2.72839
1	1:148803694	148803694	0.142857	0.517241	0.331034	1.5625
1	1:148803701	148803701	0.211087	0.508046	0.186207	2.72839
1	1:148803961	148803961	0.211087	0.508046	0.186207	2.72839
1	1:148804245	148804245	0.140098	0.514943	0.370115	1.39131
1	1:148804544	148804544	-0.0248447	0.128736	0.186207	0.69136
1	1:148804559	148804559	-0.0248447	0.128736	0.186207	0.69136
1	1:148804574	148804574	0.255533	0.514943	0.186207	2.76543
1	1:148804611	148804611	-0.0368664	0.186207	0.23908	0.778848
1	1:148804662	148804662	0.140098	0.514943	0.370115	1.39131
1	1:148804667	148804667	-0.0248447	0.128736	0.186207	0.69136
1	1:148804668	148804668	-0.0248447	0.128736	0.186207	0.69136
1	1:148804680	148804680	0.198932	0.514943	0.23908	2.15385
1	1:148804721	148804721	0.140098	0.514943	0.370115	1.39131
1	1:148804924	148804924	0.184982	0.514943	0.331034	1.55556
1	1:148805125	148805125	0.312668	0.514943	0.128736	3.99999
1	1:148805402	148805402	0.198932	0.514943	0.23908	2.15385
1	1:148805449	148805449	0.139942	0.434483	0.128736	3.37499
1	1:148805758	148805758	0.198932	0.514943	0.23908	2.15385
1	1:148806344	148806344	0.198932	0.514943	0.23908	2.15385
1	1:148806396	148806396	0.142857	0.517241	0.331034	1.5625
1	1:148806940	148806940	0.312668	0.514943	0.128736	3.99999
1	1:148807086	148807086	0.140098	0.514943	0.370115	1.39131
1	1:148807149	148807149	0.142857	0.517241	0.331034	1.5625
1	1:148807245	148807245	0.142857	0.517241	0.331034	1.5625
1	1:148807625	148807625	0.198932	0.514943	0.23908	2.15385
1	1:148808848	148808848	0.140098	0.514943	0.370115	1.39131
1	1:148808999	148808999	0.198932	0.514943	0.23908	2.15385
1	1:148809646	148809646	0.312668	0.514943	0.128736	3.99999
1	1:148809687	148809687	0.139942	0.434483	0.128736	3.37499
1	1:148810736	148810736	0.140098	0.514943	0.370115	1.39131
1	1:148810848	148810848	0.198932	0.514943	0.23908	2.15385
1	1:148811441	148811441	0.198932	0.514943	0.23908	2.15385
1	1:148811609	148811609	0.142857	0.517241	0.331034	1.5625
1	1:148811697	148811697	0.123122	0.517241	0.349206	1.48119
1	1:148812071	148812071	0.198932	0.514943	0.23908	2.15385
1	1:148812495	148812495	0.312668	0.514943	0.128736	3.99999
1	1:148812526	148812526	0.198932	0.514943	0.23908	2.15385
1	1:148813637	148813637	0.142857	0.517241	0.331034	1.5625
1	1:148813692	148813692	0.142857	0.517241	0.331034	1.5625
1	1:148814466	148814466	0.142857	0.517241	0.331034	1.5625
1	1:148814693	148814693	0.142857	0.517241	0.331034	1.5625
1	1:148815236	148815236	0.142857	0.517241	0.331034	1.5625
1	1:148815291	148815291	0.142857	0.517241	0.331034	1.5625
1	1:148815896	148815896	0.142857	0.517241	0.331034	1.5625
1	1:148816113	148816113	0.142857	0.517241	0.331034	1.5625
1	1:148816376	148816376	0.142857	0.517241	0.331034	1.5625
1	1:148816438	148816438	0.242857	0.517241	0.23908	2.16346
1	1:148817476	148817476	0.255533	0.514943	0.186207	2.76543
1	1:148817853	148817853	0.142857	0.517241	0.331034	1.5625
1	1:148817995	148817995	0.142857	0.517241	0.331034	1.5625
1	1:148818062	148818062	0.312668	0.514943	0.128736	3.99999
1	1:148818212	148818212	0.140098	0.514943	0.370115	1.39131
1	1:148818440	148818440	0.140098	0.514943	0.370115	1.39131
1	1:148818586	148818586	0.312668	0.514943	0.128736	3.99999
1	1:148820118	148820118	0.312668	0.514943	0.128736	3.99999
1	1:148820424	148820424	0.0075188	0.128736	0.287356	0.448002
1	1:148820481	148820481	-0.00230415	0.404598	0.287356	1.408
1	1:148820482	148820482	-0.00230415	0.404598	0.287356	1.408
1	1:148821017	148821017	0.0896359	0.434483	0.186207	2.33333
1	1:148821352	148821352	0.140098	0.514943	0.370115	1.39131
1	1:148821713	148821713	0.140098	0.514943	0.370115	1.39131
1	1:148821715	148821715	0.0896359	0.434483	0.186207	2.33333
1	1:148821721	148821721	0.140098	0.514943	0.370115	1.39131
1	1:148821864	148821864	-0.0251323	0.404598	0.331034	1.22222
1	1:148821877	148821877	-0.0251323	0.404598	0.331034	1.22222
1	1:148822250	148822250	-0.00104275	0.370115	0.23908	1.54808
1	1:148822284	148822284	-0.00104275	0.370115	0.23908	1.54808
1	1:148822495	148822495	-0.0251323	0.404598	0.331034	1.22222
1	1:148822626	148822626	-0.0251323	0.404598	0.331034	1.22222
1	1:148822798	148822798	-0.0251323	0.404598	0.331034	1.22222
1	1:148822988	148822988	-0.00104275	0.370115	0.23908	1.54808
1	1:148823111	148823111	-0.0251323	0.404598	0.331034	1.22222
1	1:148823172	148823172	-0.00104275	0.370115	0.23908	1.54808
1	1:148823203	148823203	-0.00104275	0.370115	0.23908	1.54808
1	1:148823686	148823686	0.190476	0.517241	0.287356	1.8
1	1:148823708	148823708	0.140098	0.514943	0.370115	1.39131
1	1:148823712	148823712	0.184982	0.514943	0.331034	1.55556
1	1:148823734	148823734	0.184982	0.514943	0.331034	1.55556
1	1:148823848	148823848	0.140098	0.514943	0.370115	1.39131
1	1:148823892	148823892	0.140098	0.514943	0.370115	1.39131
1	1:148823995	148823995	0.140098	0.514943	0.370115	1.39131
1	1:148824277	148824277	0.142857	0.517241	0.331034	1.5625
1	1:148824403	148824403	0.198932	0.514943	0.23908	2.15385
1	1:148824410	148824410	0.142857	0.517241	0.331034	1.5625
1	1:148824495	148824495	0.140098	0.514943	0.370115	1.39131
1	1:148825631	148825631	0.142857	0.517241	0.331034	1.5625
1	1:148825713	148825713	0.142857	0.517241	0.331034	1.5625
1	1:148825963	148825963	0.142857	0.517241	0.331034	1.5625
1	1:148826014	148826014	0.142857	0.517241	0.331034	1.5625
1	1:148826510	148826510	0.107143	0.514943	0.331034	1.55556
1	1:148826991	148826991	-0.0331633	0.128736	0.128736	1
1	1:148828586	148828586	0.198932	0.514943	0.23908	2.15385
1	1:148828794	148828794	-0.0270936	0.370115	0.287356	1.288
1	1:148828939	148828939	0.0199336	0.370115	0.186207	1.98765
1	1:148828952	148828952	0.0199336	0.370115	0.186207	1.98765
1	1:148828954	148828954	0.0199336	0.370115	0.186207	1.98765
1	1:148829225	148829225	0.104762	0.517241	0.370115	1.39751
1	1:148829322	148829322	0.0282392	0.370115	0.186207	1.98765
1	1:148829679	148829679	0.104762	0.517241	0.370115	1.39751
1	1:148829740	148829740	0.104762	0.517241	0.370115	1.39751
1	1:148829841	148829841	0.104762	0.517241	0.370115	1.39751
1	1:148829856	148829856	0.0282392	0.370115	0.186207	1.98765
1	1:148830371	148830371	0.0702479	0.370115	0.128736	2.87499
1	1:148830413	148830413	0.104762	0.517241	0.370115	1.39751
1	1:148830564	148830564	0.104762	0.517241	0.370115	1.39751
1	1:148830671	148830671	0.123122	0.517241	0.349206	1.48119
1	1:148830762	148830762	0.104762	0.517241	0.370115	1.39751
1	1:148831183	148831183	0.157807	0.514943	0.287356	1.792
1	1:148831333	148831333	0.157807	0.514943	0.287356	1.792
1	1:148831371	148831371	0.0766952	0.514943	0.370115	1.39131
1	1:148831476	148831476	0.157807	0.514943	0.287356	1.792
1	1:148831754	148831754	0.0766952	0.514943	0.370115	1.39131
1	1:148831942	148831942	0.0766952	0.514943	0.370115	1.39131
1	1:148832684	148832684	0.0766952	0.514943	0.370115	1.39131
1	1:148832934	148832934	0.16608	0.508046	0.23908	2.125
1	1:148833160	148833160	0.157807	0.514943	0.287356	1.792
1	1:148833307	148833307	0.0018315	0.331034	0.186207	1.77777
1	1:148833644	148833644	0.16608	0.508046	0.23908	2.125
1	1:148833838	148833838	0.0766952	0.514943	0.370115	1.39131
1	1:148834309	148834309	0.157807	0.514943	0.287356	1.792
1	1:148834700	148834700	0.0766952	0.514943	0.370115	1.39131
1	1:148834992	148834992	0.157807	0.514943	0.287356	1.792
1	1:148835052	148835052	0.157807	0.514943	0.287356	1.792
1	1:148835321	148835321	0.157807	0.514943	0.287356	1.792
1	1:148836519	148836519	0.0766952	0.514943	0.370115	1.39131
1	1:148837121	148837121	0.0766952	0.514943	0.370115	1.39131
1	1:148837316	148837316	0.0465269	0.514943	0.404598	1.27273
1	1:148838212	148838212	0.0761905	0.517241	0.404598	1.27841
1	1:148838240	148838240	0.121951	0.508046	0.287356	1.768
1	1:148838391	148838391	0.0761905	0.517241	0.404598	1.27841
1	1:148838731	148838731	0.152381	0.517241	0.331034	1.5625
1	1:148838922	148838922	0.0761905	0.517241	0.404598	1.27841
1	1:148838945	148838945	0.0761905	0.517241	0.404598	1.27841
1	1:148839357	148839357	0.152381	0.517241	0.331034	1.5625
1	1:148839388	148839388	0.152381	0.517241	0.331034	1.5625
1	1:148839599	148839599	0.0761905	0.517241	0.404598	1.27841
1	1:148840622	148840622	0.0761905	0.517241	0.404598	1.27841
1	1:148840973	148840973	0.0761905	0.517241	0.404598	1.27841
1	1:148841186	148841186	0.114286	0.517241	0.370115	1.39751
1	1:148841493	148841493	0.114286	0.517241	0.370115	1.39751
1	1:148841689	148841689	0.0761905	0.517241	0.404598	1.27841
1	1:148841902	148841902	0.149295	0.514943	0.370115	1.39131
1	1:148842035	148842035	0.108682	0.514943	0.404598	1.27273
1	1:148843021	148843021	0.18956	0.514943	0.331034	1.55556
1	1:148843213	148843213	-0.0248447	0.128736	0.186207	0.69136
1	1:148843637	148843637	-0.0371429	0.287356	0.287356	1
1	1:148844870	148844870	-0.0412475	0.496552	0.48046	1.03349
1	1:148845175	148845175	-0.0100692	0.508046	0.514943	0.986606
1	1:148845543	148845543	-0.0100692	0.508046	0.514943	0.986606
1	1:148846236	148846236	0.140436	0.48046	0.186207	2.58025
1	1:148846459	148846459	0.201073	0.48046	0.128736	3.73213
1	1:148847133	148847133	-0.0100692	0.508046	0.514943	0.986606
1	1:148847204	148847204	-0.0100692	0.508046	0.514943	0.986606
1	1:148847617	148847617	-0.0100692	0.508046	0.514943	0.986606
1	1:148848679	148848679	-0.0100692	0.508046	0.514943	0.986606
1	1:148848782	148848782	0.201073	0.48046	0.128736	3.73213
1	1:148849448	148849448	0.140436	0.48046	0.186207	2.58025
1	1:148850032	148850032	0.201073	0.48046	0.128736	3.73213
1	1:148851038	148851038	-0.011312	0.508046	0.515873	0.984828
1	1:148851226	148851226	0.0213358	0.508046	0.496552	1.02315
1	1:148852119	148852119	0.018797	0.287356	0.128736	2.23213
1	1:148854274	148854274	-0.0102041	0.287356	0.186207	1.54321
1	1:148858303	148858303	0.018797	0.287356	0.128736	2.23213
1	1:148858986	148858986	-0.0379464	0.514943	0.514943	1
1	1:148859247	148859247	-0.0102041	0.287356	0.186207	1.54321
1	1:148859718	148859718	-0.0277957	0.508046	0.508046	1
1	1:148860308	148860308	0.0638528	0.331034	0.496552	0.666665
1	1:148860650	148860650	0.0638528	0.331034	0.496552	0.666665
1	1:148860988	148860988	0.0638528	0.331034	0.496552	0.666665
1	1:148861695	148861695	-0.0248447	0.186207	0.128736	1.44643
1	1:148861938	148861938	0.0306122	0.508046	0.496552	1.02315
1	1:148861999	148861999	0.0306122	0.508046	0.496552	1.02315
1	1:148862272	148862272	-0.0371429	0.287356	0.287356	1
1	1:148862295	148862295	0.0306122	0.508046	0.496552	1.02315
1	1:148862355	148862355	0.0306122	0.508046	0.496552	1.02315
1	1:148862777	148862777	0.052381	0.434483	0.517241	0.840001
1	1:148863026	148863026	0.152381	0.331034	0.517241	0.64
1	1:148863132	148863132	0.052381	0.434483	0.517241	0.840001
1	1:148863346	148863346	0.0264188	0.434483	0.514943	0.84375
1	1:148864707	148864707	-0.040522	0.23908	0.23908	1
1	1:148864723	148864723	-0.040522	0.23908	0.23908	1
1	1:148864960	148864960	-0.0331633	0.128736	0.128736	1
1	1:148865510	148865510	-0.0331633	0.128736	0.128736	1
1	1:148865691	148865691	-0.0331633	0.128736	0.128736	1
1	1:148869543	148869543	0.117063	0.331034	0.514943	0.642856
1	1:148871363	148871363	-0.0331633	0.128736	0.128736	1
1	1:148871743	148871743	0.0498652	0.434483	0.23908	1.81731
1	1:148874084	148874084	0.117063	0.331034	0.514943	0.642856
1	1:148874606	148874606	-0.0243902	0.45977	0.48046	0.956937
1	1:148876307	148876307	-0.0204082	0.45977	0.496552	0.925925
1	1:148876521	148876521	0.171358	0.508046	0.23908	2.125
1	1:148877461	148877461	0.0376984	0.331034	0.128736	2.57142
1	1:148877726	148877726	-0.0341615	0.23908	0.287356	0.831999
1	1:148878989	148878989	-0.0233824	0.514943	0.508046	1.01358
1	1:148878998	148878998	-0.0233824	0.514943	0.508046	1.01358
1	1:148879000	148879000	-0.0233824	0.514943	0.508046	1.01358
1	1:148879137	148879137	-0.0233824	0.514943	0.508046	1.01358
1	1:148879551	148879551	-0.0233824	0.514943	0.508046	1.01358
1	1:148879568	148879568	0.0563565	0.404598	0.514943	0.785714
1	1:148879841	148879841	0.0563565	0.404598	0.514943	0.785714
1	1:148879924	148879924	-0.0273973	0.496552	0.508046	0.977376
2	2:58423321	58423321	-0.00866739	0.304233	0.42328	0.718751
2	2:58423715	58423715	-0.0341496	0.137566	0.128736	1.06859
2	2:58424032	58424032	0.0166542	0.128736	0.304233	0.423149
2	2:58424200	58424200	-0.0341496	0.137566	0.128736	1.06859
2	2:58424353	58424353	0.00900061	0.23908	0.388889	0.614777
2	2:58424425	58424425	-0.0341496	0.128736	0.137566	0.935813
2	2:58424542	58424542	-0.0331633	0.128736	0.128736	1
2	2:58424567	58424567	-0.0331633	0.128736	0.128736	1
2	2:58424657	58424657	0.00874126	0.137566	0.304233	0.452173
2	2:58424816	58424816	-0.035503	0.137566	0.137566	1
2	2:58424843	58424843	-0.035503	0.137566	0.137566	1
2	2:58426896	58426896	0.032929	0.304233	0.45977	0.661707
2	2:58426907	58426907	-0.0341496	0.128736	0.137566	0.935813
2	2:58426970	58426970	-0.031746	0.186207	0.186207	1
2	2:58427159	58427159	0.00115962	0.287356	0.42328	0.678879
2	2:58427276	58427276	0.0368694	0.23908	0.42328	0.564827
2	2:58427410	58427410	0.238031	0.518519	0.23908	2.16881
2	2:58427443	58427443	-0.0341496	0.137566	0.128736	1.06859
2	2:58427460	58427460	-0.0341496	0.137566	0.128736	1.06859
2	2:58427987	58427987	-0.035503	0.137566	0.137566	1
2	2:58428792	58428792	-0.000986193	0.349206	0.452381	0.771929
2	2:58429262	58429262	-0.0341496	0.137566	0.128736	1.06859
2	2:58429352	58429352	0.0226834	0.23908	0.404598	0.590908
2	2:58429360	58429360	-0.0341496	0.128736	0.137566	0.935813
2	2:58429422	58429422	0.0724498	0.48046	0.494709	0.971197
2	2:58429451	58429451	0.00888964	0.331034	0.452381	0.731759
2	2:58429459	58429459	0.00888964	0.331034	0.452381	0.731759
2	2:58429905	58429905	-0.035503	0.137566	0.137566	1
2	2:58430054	58430054	-0.0331633	0.128736	0.128736	1
2	2:58430056	58430056	0.0226834	0.23908	0.404598	0.590908
2	2:58430306	58430306	-0.035503	0.137566	0.137566	1
2	2:58430332	58430332	-0.00866739	0.304233	0.42328	0.718751
2	2:58434641	58434641	0.0639053	0.198413	0.42328	0.468751
2	2:58435134	58435134	-0.0341496	0.137566	0.128736	1.06859
2	2:58435199	58435199	-0.0341496	0.137566	0.128736	1.06859
2	2:58435261	58435261	0.0260181	0.253968	0.42328	0.6
2	2:58435343	58435343	-0.035503	0.137566	0.137566	1
2	2:58436620	58436620	-0.0325141	0.198413	0.186207	1.06555
2	2:58436726	58436726	-0.035503	0.137566	0.137566	1
2	2:58436806	58436806	-0.0341496	0.137566	0.128736	1.06859
2	2:58437258	58437258	-0.0334988	0.304233	0.349206	0.871214
2	2:58437483	58437483	-0.0341496	0.137566	0.128736	1.06859
2	2:58439636	58439636	-0.0325141	0.186207	0.198413	0.938482
2	2:58439726	58439726	-0.0334988	0.304233	0.349206	0.871214
2	2:58439734	58439734	-0.0341496	0.128736	0.137566	0.935813
2	2:58441749	58441749	0.0129362	0.253968	0.404598	0.627705
2	2:58442206	58442206	-0.031746	0.186207	0.186207	1
2	2:58442362	58442362	-0.0281378	0.186207	0.137566	1.35358
2	2:58442484	58442484	-8.09538e-18	0.253968	0.388889	0.65306
2	2:58442551	58442551	-0.00527742	0.349206	0.45977	0.759523
2	2:58443026	58443026	-0.031746	0.186207	0.186207	1
2	2:58443328	58443328	-0.0341496	0.128736	0.137566	0.935813
2	2:58443385	58443385	0.124102	0.388889	0.514943	0.755208
2	2:58444081	58444081	0.0260181	0.253968	0.42328	0.6
2	2:58445261	58445261	0.191067	0.494709	0.388889	1.27211
2	2:58446376	58446376	0.0415385	0.137566	0.349206	0.393939
2	2:58446481	58446481	0.0291704	0.137566	0.331034	0.415565
2	2:58447211	58447211	0.15432	0.287356	0.515873	0.557029
2	2:58447269	58447269	-0.0288347	0.287356	0.304233	0.944526
2	2:58454434	58454434	-0.00921659	0.287356	0.404598	0.710226
2	2:58454557	58454557	-0.0331633	0.128736	0.128736	1
2	2:58454915	58454915	-0.0331633	0.128736	0.128736	1
2	2:58455950	58455950	0.0464798	0.508046	0.370115	1.37267
2	2:58456299	58456299	0.0075188	0.287356	0.128736	2.23213
2	2:58456311	58456311	0.0630798	0.434483	0.514943	0.84375
2	2:58456323	58456323	0.0075188	0.287356	0.128736	2.23213
2	2:58457467	58457467	0.0630798	0.434483	0.514943	0.84375
2	2:58457980	58457980	0.0075188	0.287356	0.128736	2.23213
2	2:58458066	58458066	0.0975104	0.48046	0.48046	1
2	2:58458387	58458387	-0.0341496	0.137566	0.128736	1.06859
2	2:58458726	58458726	0.0226834	0.23908	0.404598	0.590908
2	2:58459311	58459311	0.0075188	0.287356	0.128736	2.23213
2	2:58461096	58461096	0.0075188	0.287356	0.128736	2.23213
2	2:58464432	58464432	-0.0341496	0.128736	0.137566	0.935813
2	2:58465604	58465604	-0.0331633	0.128736	0.128736	1
2	2:58465786	58465786	-0.0331633	0.128736	0.128736	1
2	2:58465828	58465828	-0.0341496	0.137566	0.128736	1.06859
2	2:58466289	58466289	0.0166542	0.304233	0.128736	2.36323
2	2:58467362	58467362	0.129738	0.48046	0.45977	1.045
2	2:58468328	58468328	-0.035503	0.137566	0.137566	1
2	2:58468356	58468356	0.152422	0.452381	0.47619	0.950001
2	2:58470165	58470165	0.00874126	0.304233	0.137566	2.21154
2	2:58474867	58474867	0.0409491	0.452381	0.515873	0.876923
2	2:58475273	58475273	0.404873	0.508046	0.137566	3.69311
2	2:58475343	58475343	0.144494	0.48046	0.452381	1.06207
2	2:58475967	58475967	-0.0174484	0.349206	0.434483	0.803728
2	2:58479382	58479382	0.0896359	0.186207	0.434483	0.428571
2	2:58479455	58479455	0.0896359	0.186207	0.434483	0.428571
2	2:58479536	58479536	0.00210084	0.404598	0.496552	0.814815
2	2:58479590	58479590	0.0779134	0.198413	0.434483	0.456665
2	2:58479809	58479809	-0.0331633	0.128736	0.128736	1
2	2:58480867	58480867	0.0475703	0.304233	0.48046	0.633212
2	2:58481162	58481162	0.0670595	0.349206	0.508046	0.687351
2	2:58481319	58481319	0.0113699	0.452381	0.514943	0.878507
2	2:58485558	58485558	0.0672269	0.23908	0.45977	0.519999
2	2:58485579	58485579	0.202467	0.507937	0.349206	1.45455
2	2:58486269	58486269	-0.0249082	0.23908	0.137566	1.73793
2	2:58486376	58486376	-0.0139179	0.253968	0.128736	1.97278
2	2:58486407	58486407	-0.0139179	0.253968	0.128736	1.97278
2	2:58486425	58486425	-0.0191638	0.23908	0.128736	1.85713
2	2:58486701	58486701	-0.00124766	0.508046	0.508046	1
2	2:58487658	58487658	0.0171403	0.23908	0.388889	0.614777
2	2:58488070	58488070	0.318469	0.515873	0.198413	2.6
2	2:58488179	58488179	0.205044	0.287356	0.518519	0.554186
2	2:58495664	58495664	0.278148	0.514943	0.23908	2.15385
2	2:58496126	58496126	0.312668	0.514943	0.128736	3.99999
2	2:58496127	58496127	0.312668	0.514943	0.128736	3.99999
2	2:58496176	58496176	0.010989	0.186207	0.331034	0.562501
2	2:58496281	58496281	-0.00417317	0.186207	0.304233	0.612054
2	2:58496382	58496382	0.312668	0.514943	0.128736	3.99999
2	2:58496427	58496427	0.278148	0.514943	0.23908	2.15385
2	2:58496580	58496580	0.278148	0.514943	0.23908	2.15385
2	2:58496697	58496697	0.243192	0.518519	0.23908	2.16881
2	2:58496965	58496965	0.0161223	0.388889	0.496552	0.783179
2	2:58497478	58497478	0.290476	0.517241	0.186207	2.77777
2	2:58498068	58498068	0.312668	0.514943	0.128736	3.99999
2	2:58500014	58500014	0.297659	0.515873	0.137566	3.75
2	2:58500093	58500093	0.298506	0.514943	0.137566	3.74324
2	2:58500375	58500375	0.274725	0.518519	0.198413	2.61333
2	2:58500857	58500857	0.312668	0.514943	0.128736	3.99999
2	2:58500873	58500873	0.195203	0.253968	0.515873	0.492307
2	2:58500913	58500913	0.278148	0.514943	0.23908	2.15385
2	2:58501744	58501744	0.312668	0.514943	0.128736	3.99999
2	2:58501749	58501749	0.290476	0.517241	0.186207	2.77777
2	2:58502000	58502000	0.253722	0.515873	0.186207	2.77043
2	2:58502252	58502252	0.298506	0.514943	0.137566	3.74324
2	2:58502945	58502945	0.0298507	0.370115	0.496552	0.74537
2	2:58503026	58503026	0.117702	0.253968	0.494709	0.513368
2	2:58503583	58503583	0.290476	0.517241	0.186207	2.77777
2	2:58503591	58503591	0.290476	0.517241	0.186207	2.77777
2	2:58503603	58503603	0.290476	0.517241	0.186207	2.77777
2	2:58503633	58503633	0.290476	0.517241	0.186207	2.77777
2	2:58503699	58503699	0.290476	0.517241	0.186207	2.77777
2	2:58503710	58503710	0.291517	0.518519	0.186207	2.78464
2	2:58503712	58503712	0.291517	0.518519	0.186207	2.78464
2	2:58503713	58503713	0.291517	0.518519	0.186207	2.78464
2	2:58503759	58503759	0.290476	0.517241	0.186207	2.77777
2	2:58503792	58503792	0.290476	0.517241	0.186207	2.77777
2	2:58503869	58503869	0.253722	0.515873	0.186207	2.77043
2	2:58503902	58503902	0.253722	0.515873	0.186207	2.77043
2	2:58503970	58503970	0.290476	0.517241	0.186207	2.77777
2	2:58504007	58504007	0.253722	0.515873	0.186207	2.77043
2	2:58504066	58504066	0.253722	0.515873	0.186207	2.77043
2	2:58504106	58504106	0.278148	0.514943	0.23908	2.15385
2	2:58504140	58504140	0.290476	0.517241	0.186207	2.77777
2	2:58504175	58504175	0.290476	0.517241	0.186207	2.77777
2	2:58504187	58504187	0.160732	0.253968	0.508046	0.499892
2	2:58504250	58504250	0.0161223	0.388889	0.496552	0.783179
2	2:58504359	58504359	0.253722	0.515873	0.186207	2.77043
2	2:58504580	58504580	0.253722	0.515873	0.186207	2.77043
2	2:58504593	58504593	0.00377227	0.198413	0.331034	0.599373
2	2:58504601	58504601	0.253722	0.515873	0.186207	2.77043
2	2:58504683	58504683	0.291517	0.518519	0.186207	2.78464
2	2:58504686	58504686	0.274725	0.518519	0.198413	2.61333
2	2:58505137	58505137	0.0298507	0.370115	0.496552	0.74537
2	2:58505273	58505273	0.291517	0.518519	0.186207	2.78464
2	2:58505284	58505284	0.291517	0.518519	0.186207	2.78464
2	2:58505332	58505332	0.274164	0.517241	0.198413	2.60689
2	2:58505375	58505375	0.274164	0.517241	0.198413	2.60689
2	2:58505393	58505393	0.278148	0.514943	0.23908	2.15385
2	2:58505401	58505401	0.290476	0.517241	0.186207	2.77777
2	2:58505492	58505492	0.0675676	0.287356	0.48046	0.598085
2	2:58505544	58505544	0.312295	0.515873	0.128736	4.00722
2	2:58505715	58505715	0.0395623	0.331034	0.137566	2.40636
2	2:58505737	58505737	0.0791027	0.370115	0.128736	2.87499
2	2:58505770	58505770	0.17236	0.452381	0.128736	3.51402
2	2:58506008	58506008	0.237422	0.515873	0.198413	2.6
2	2:58506312	58506312	0.291517	0.518519	0.186207	2.78464
2	2:58506591	58506591	0.290476	0.517241	0.186207	2.77777
2	2:58506592	58506592	0.278148	0.514943	0.23908	2.15385
2	2:58506601	58506601	0.290476	0.517241	0.186207	2.77777
2	2:58506923	58506923	0.282289	0.496552	0.304233	1.63214
2	2:58507107	58507107	0.290476	0.517241	0.186207	2.77777
2	2:58507242	58507242	0.274164	0.517241	0.198413	2.60689
2	2:58507245	58507245	0.274164	0.517241	0.198413	2.60689
2	2:58507248	58507248	0.274164	0.517241	0.198413	2.60689
2	2:58507323	58507323	0.302521	0.496552	0.287356	1.728
2	2:58507495	58507495	0.291517	0.518519	0.186207	2.78464
2	2:58507538	58507538	0.290476	0.517241	0.186207	2.77777
2	2:58507587	58507587	0.290476	0.517241	0.186207	2.77777
2	2:58507611	58507611	0.291517	0.518519	0.186207	2.78464
2	2:58507661	58507661	0.312668	0.514943	0.128736	3.99999
2	2:58507681	58507681	0.290476	0.517241	0.186207	2.77777
2	2:58507685	58507685	0.302521	0.496552	0.287356	1.728
2	2:58507746	58507746	0.290476	0.517241	0.186207	2.77777
2	2:58507754	58507754	-0.0388309	0.198413	0.128736	1.54124
2	2:58507755	58507755	-0.0403727	0.186207	0.128736	1.44643
2	2:58507903	58507903	0.302521	0.496552	0.287356	1.728
2	2:58508125	58508125	0.312668	0.514943	0.128736	3.99999
2	2:58508345	58508345	0.265306	0.508046	0.287356	1.768
2	2:58508375	58508375	0.312668	0.514943	0.128736	3.99999
2	2:58508536	58508536	0.0298507	0.370115	0.496552	0.74537
2	2:58508551	58508551	0.290476	0.517241	0.186207	2.77777
2	2:58508570	58508570	0.290476	0.517241	0.186207	2.77777
2	2:58508589	58508589	-0.0403727	0.186207	0.128736	1.44643
2	2:58508679	58508679	0.290476	0.517241	0.186207	2.77777
2	2:58508729	58508729	0.274164	0.517241	0.198413	2.60689
2	2:58508981	58508981	0.291517	0.518519	0.186207	2.78464
2	2:58509564	58509564	0.0702479	0.128736	0.370115	0.347827
2	2:58509580	58509580	0.290476	0.517241	0.186207	2.77777
2	2:58509722	58509722	0.138706	0.198413	0.48046	0.412965
2	2:58509748	58509748	0.274725	0.518519	0.198413	2.61333
2	2:58509952	58509952	0.291517	0.518519	0.186207	2.78464
2	2:58509974	58509974	0.274164	0.517241	0.198413	2.60689
2	2:58510007	58510007	0.237422	0.515873	0.198413	2.6
2	2:58510084	58510084	0.275359	0.507937	0.128736	3.94557
2	2:58510176	58510176	0.290476	0.517241	0.186207	2.77777
2	2:58510178	58510178	0.290476	0.517241	0.186207	2.77777
2	2:58510195	58510195	0.291517	0.518519	0.186207	2.78464
2	2:58510196	58510196	0.291517	0.518519	0.186207	2.78464
2	2:58510264	58510264	0.270522	0.507937	0.287356	1.76762
2	2:58510286	58510286	-0.0403727	0.186207	0.128736	1.44643
2	2:58510322	58510322	0.290476	0.517241	0.186207	2.77777
2	2:58510408	58510408	0.291517	0.518519	0.186207	2.78464
2	2:58510427	58510427	0.312295	0.515873	0.128736	4.00722
2	2:58510503	58510503	0.291517	0.518519	0.186207	2.78464
2	2:58510610	58510610	0.237422	0.515873	0.198413	2.6
2	2:58510702	58510702	0.274164	0.517241	0.198413	2.60689
2	2:58510772	58510772	0.335247	0.515873	0.186207	2.77043
2	2:58510784	58510784	0.312668	0.514943	0.128736	3.99999
2	2:58510902	58510902	0.291517	0.518519	0.186207	2.78464
2	2:58510906	58510906	0.291517	0.518519	0.186207	2.78464
2	2:58510932	58510932	0.290476	0.517241	0.186207	2.77777
2	2:58511111	58511111	0.290476	0.517241	0.186207	2.77777
2	2:58511198	58511198	0.290476	0.517241	0.186207	2.77777
2	2:58511279	58511279	0.253722	0.515873	0.186207	2.77043
2	2:58511280	58511280	0.00377227	0.198413	0.331034	0.599373
2	2:58511355	58511355	0.301994	0.507937	0.253968	2
2	2:58511666	58511666	0.110631	0.304233	0.507937	0.598958
2	2:58511767	58511767	0.302521	0.496552	0.287356	1.728
2	2:58511963	58511963	0.290476	0.517241	0.186207	2.77777
2	2:58512038	58512038	0.253722	0.515873	0.186207	2.77043
2	2:58512270	58512270	0.297659	0.515873	0.137566	3.75
2	2:58512845	58512845	0.297659	0.515873	0.137566	3.75
2	2:58512963	58512963	0.274725	0.518519	0.198413	2.61333
2	2:58513201	58513201	0.291517	0.518519	0.186207	2.78464
2	2:58513345	58513345	0.274164	0.517241	0.198413	2.60689
2	2:58513618	58513618	0.274164	0.517241	0.198413	2.60689
2	2:58513851	58513851	0.274164	0.517241	0.198413	2.60689
2	2:58514104	58514104	0.318469	0.515873	0.198413	2.6
2	2:58515464	58515464	0.25018	0.507937	0.304233	1.66957
2	2:58515613	58515613	-0.044329	0.186207	0.137566	1.35358
2	2:58515693	58515693	-0.044329	0.186207	0.137566	1.35358
2	2:58516092	58516092	-0.0403727	0.186207	0.128736	1.44643
2	2:58516111	58516111	0.302521	0.496552	0.287356	1.728
2	2:58516317	58516317	-0.0403727	0.186207	0.128736	1.44643
2	2:58516386	58516386	-0.0403727	0.186207	0.128736	1.44643
2	2:58516480	58516480	-0.0403727	0.186207	0.128736	1.44643
2	2:58516506	58516506	-0.0403727	0.186207	0.128736	1.44643
2	2:58516509	58516509	-0.0403727	0.186207	0.128736	1.44643
2	2:58516567	58516567	0.282289	0.496552	0.304233	1.63214
2	2:58516681	58516681	0.318469	0.515873	0.198413	2.6
2	2:58516757	58516757	0.290476	0.517241	0.186207	2.77777
2	2:58516822	58516822	-0.0403727	0.186207	0.128736	1.44643
2	2:58517264	58517264	-0.0403727	0.186207	0.128736	1.44643
2	2:58517272	58517272	0.312668	0.514943	0.128736	3.99999
2	2:58517299	58517299	0.132404	0.287356	0.508046	0.56561
2	2:58517423	58517423	-0.0403727	0.186207	0.128736	1.44643
2	2:58517581	58517581	-0.044329	0.186207	0.137566	1.35358
2	2:58517642	58517642	-0.0403727	0.186207	0.128736	1.44643
2	2:58517745	58517745	-0.0403727	0.186207	0.128736	1.44643
2	2:58517775	58517775	0.0298507	0.370115	0.496552	0.74537
2	2:58517811	58517811	0.302521	0.496552	0.287356	1.728
2	2:58517924	58517924	-0.0403727	0.186207	0.128736	1.44643
2	2:58517974	58517974	0.290476	0.517241	0.186207	2.77777
2	2:58518224	58518224	-0.0540639	0.137566	0.128736	1.06859
2	2:58518268	58518268	-0.0540639	0.137566	0.128736	1.06859
2	2:58518341	58518341	-0.0540639	0.137566	0.128736	1.06859
2	2:58518455	58518455	-0.0403727	0.186207	0.128736	1.44643
2	2:58518542	58518542	-0.0403727	0.186207	0.128736	1.44643
2	2:58518582	58518582	-0.0403727	0.186207	0.128736	1.44643
2	2:58519399	58519399	-0.0403727	0.186207	0.128736	1.44643
2	2:58519464	58519464	-0.0540639	0.137566	0.128736	1.06859
2	2:58519466	58519466	-0.0540639	0.137566	0.128736	1.06859
2	2:58519485	58519485	-0.0540639	0.137566	0.128736	1.06859
2	2:58519562	58519562	-0.0403727	0.186207	0.128736	1.44643
2	2:58519610	58519610	0.302521	0.496552	0.287356	1.728
2	2:58519649	58519649	-0.0388309	0.198413	0.128736	1.54124
2	2:58519715	58519715	-0.0403727	0.186207	0.128736	1.44643
2	2:58519732	58519732	-0.0403727	0.186207	0.128736	1.44643
2	2:58519774	58519774	0.290476	0.517241	0.186207	2.77777
2	2:58519836	58519836	0.132404	0.287356	0.508046	0.56561
2	2:58520151	58520151	0.302521	0.496552	0.287356	1.728
2	2:58520212	58520212	-0.0403727	0.186207	0.128736	1.44643
2	2:58520216	58520216	0.312668	0.514943	0.128736	3.99999
2	2:58520321	58520321	-0.0403727	0.186207	0.128736	1.44643
2	2:58520334	58520334	0.290476	0.517241	0.186207	2.77777
2	2:58520427	58520427	0.312668	0.514943	0.128736	3.99999
2	2:58520499	58520499	-0.0403727	0.186207	0.128736	1.44643
2	2:58520530	58520530	-0.0403727	0.186207	0.128736	1.44643
2	2:58520609	58520609	-0.0403727	0.186207	0.128736	1.44643
2	2:58520616	58520616	-0.0185185	0.331034	0.404598	0.81818
2	2:58520801	58520801	0.0161223	0.388889	0.496552	0.783179
2	2:58520962	58520962	-0.0388309	0.198413	0.128736	1.54124
2	2:58521102	58521102	0.290476	0.517241	0.186207	2.77777
2	2:58521120	58521120	0.310779	0.494709	0.287356	1.72159
2	2:58521125	58521125	-0.0388309	0.198413	0.128736	1.54124
2	2:58521172	58521172	-0.0388309	0.198413	0.128736	1.54124
2	2:58521268	58521268	-0.0388309	0.198413	0.128736	1.54124
2	2:58521336	58521336	-0.0432692	0.198413	0.137566	1.44231
2	2:58521467	58521467	-0.044329	0.186207	0.137566	1.35358
2	2:58521468	58521468	-0.044329	0.186207	0.137566	1.35358
2	2:58521657	58521657	-0.0432692	0.198413	0.137566	1.44231
2	2:58522309	58522309	-0.0540639	0.137566	0.128736	1.06859
2	2:58522310	58522310	-0.0540639	0.137566	0.128736	1.06859
2	2:58522372	58522372	-0.0432692	0.198413	0.137566	1.44231
2	2:58522398	58522398	-0.0432692	0.198413	0.137566	1.44231
2	2:58522516	58522516	0.0989011	0.287356	0.496552	0.578703
2	2:58523813	58523813	0.302521	0.496552	0.287356	1.728
2	2:58524855	58524855	0.302521	0.496552	0.287356	1.728
2	2:58525570	58525570	0.207267	0.48046	0.128736	3.73213
2	2:58525955	58525955	0.302521	0.496552	0.287356	1.728
2	2:58526056	58526056	0.0298507	0.370115	0.496552	0.74537
2	2:58526440	58526440	0.0344302	0.287356	0.452381	0.635208
2	2:58528130	58528130	0.132404	0.287356	0.508046	0.56561
2	2:58528295	58528295	0.165145	0.287356	0.515873	0.557029
2	2:58528317	58528317	0.04107	0.388889	0.508046	0.76546
2	2:58529494	58529494	0.270522	0.507937	0.287356	1.76762
2	2:58529642	58529642	0.302521	0.496552	0.287356	1.728
2	2:58529900	58529900	0.116087	0.304233	0.508046	0.59883
2	2:58530133	58530133	0.0264188	0.434483	0.514943	0.84375
2	2:58530213	58530213	0.302521	0.496552	0.287356	1.728
[truncated: 31,564 more rows]
