# Supplementary material for: Genetic characterization and selection of litter size traits of Guizhou Black goat and Meigu goat
Source: PLoS One. 2024 Nov 7;19(11):e0313297. doi: 10.1371/journal.pone.0313297 (PMC11542855; doi:10.1371/journal.pone.0313297)
Supplement: S6 Table — (ZIP) [file pone.0313297.s006.zip]

Archive with 1 entries (1 files):
- S6 Table.xlsx
