# Supplementary material for: Genetic characterization and selection of litter size traits of Guizhou Black goat and Meigu goat
Source: PLoS One. 2024 Nov 7;19(11):e0313297. doi: 10.1371/journal.pone.0313297 (PMC11542855; doi:10.1371/journal.pone.0313297)
Supplement: S6 Table — (ZIP) [file pone.0313297.s006.zip › S6 Table.xlsx]

## Sheet: Table6
CHROM	BIN_START	BIN_END	N_VARIANTS	PI1	PI2	Pi_Ratio	MEAN_FST
1	1	100000	323	0.00106899	0.00110048	0.971385	0.0320028
1	10001	110000	346	0.00112805	0.00116788	0.965895	0.0227403
1	20001	120000	365	0.00118055	0.00124315	0.949644	0.0185911
1	30001	130000	371	0.00118878	0.0012512	0.950112	0.0172057
1	40001	140000	361	0.00113651	0.00119683	0.9496	0.00793245
1	50001	150000	320	0.000956713	0.00106636	0.897176	0.0122758
1	60001	160000	346	0.00107242	0.00115871	0.925529	0.0352131
1	70001	170000	318	0.00105012	0.00109572	0.958384	0.0392215
1	80001	180000	321	0.00110217	0.00111461	0.988839	0.041468
1	90001	190000	335	0.00115874	0.00117119	0.98937	0.040608
1	100001	200000	340	0.00119364	0.00119226	1.00116	0.0448253
1	110001	210000	352	0.00124297	0.00123472	1.00668	0.0422774
1	120001	220000	379	0.00139383	0.00134371	1.0373	0.038008
1	130001	230000	408	0.00151124	0.00137828	1.09647	0.0341287
1	140001	240000	420	0.00155478	0.00141099	1.10191	0.0332569
1	150001	250000	428	0.00157658	0.00141373	1.11519	0.0311265
1	160001	260000	385	0.00140057	0.00121737	1.15049	0.0203781
1	170001	270000	379	0.00137632	0.00117225	1.17408	0.025319
1	180001	280000	370	0.00132839	0.00113771	1.1676	0.0251851
1	190001	290000	378	0.00135739	0.00117556	1.15468	0.0254971
1	200001	300000	387	0.00136387	0.00117294	1.16278	0.0224586
1	210001	310000	374	0.00131514	0.00111363	1.18095	0.0247183
1	220001	320000	347	0.0011892	0.0010156	1.17093	0.0252764
1	230001	330000	307	0.00104405	0.00095743	1.09047	0.0229098
1	240001	340000	295	0.00100773	0.000931246	1.08213	0.0224639
1	250001	350000	285	0.000976899	0.000909683	1.07389	0.0225773
1	260001	360000	282	0.000953863	0.000918141	1.03891	0.0144284
1	270001	370000	275	0.000918987	0.000899611	1.02154	0.00817905
1	280001	380000	261	0.000866526	0.000840439	1.03104	0.00679959
1	290001	390000	222	0.000737531	0.000696225	1.05933	0.00513407
1	300001	400000	176	0.000605457	0.000577414	1.04857	0.00244218
1	310001	410000	147	0.000516306	0.000486124	1.06209	0.0016727
1	320001	420000	135	0.000458169	0.000423181	1.08268	0.00445685
1	330001	430000	140	0.00045217	0.000424515	1.06514	0.0100978
1	340001	440000	144	0.000460423	0.000438492	1.05001	0.0121552
1	350001	450000	159	0.000492839	0.000504193	0.977481	0.0150759
1	360001	460000	210	0.000696316	0.000719971	0.967145	0.01177
1	370001	470000	231	0.00077942	0.000785674	0.99204	0.0131678
1	380001	480000	239	0.000814638	0.000823329	0.989444	0.0124723
1	390001	490000	267	0.000916019	0.000907402	1.0095	0.0124912
1	400001	500000	290	0.00101439	0.00100329	1.01106	0.0118993
1	410001	510000	309	0.00108779	0.00107996	1.00725	0.0132399
1	420001	520000	293	0.00104751	0.0010229	1.02406	0.013883
1	430001	530000	292	0.00107999	0.00103515	1.04332	0.0135697
1	440001	540000	304	0.00115708	0.00111555	1.03723	0.0143546
1	450001	550000	289	0.00111859	0.00108376	1.03214	0.0163351
1	460001	560000	247	0.000946726	0.000935723	1.01176	0.0284174
1	470001	570000	265	0.000983991	0.00102065	0.964083	0.0278566
1	480001	580000	329	0.00115075	0.00123801	0.929516	0.0139683
1	490001	590000	385	0.00128498	0.0014329	0.896769	0.00617306
1	500001	600000	367	0.00120649	0.00135435	0.890826	0.00634437
1	510001	610000	341	0.00111167	0.00126213	0.880789	0.00472879
1	520001	620000	331	0.00107603	0.00123319	0.872558	0.00394035
1	530001	630000	311	0.00098888	0.00115325	0.857472	0.00286222
1	540001	640000	282	0.000856029	0.00101661	0.842043	0.000855394
1	550001	650000	267	0.000813291	0.000945546	0.860128	-0.00310599
1	560001	660000	252	0.000778783	0.000876397	0.888619	-0.0123737
1	570001	670000	207	0.000639862	0.000716486	0.893056	-0.0194753
1	580001	680000	157	0.000522323	0.000611523	0.854135	0.0134929
1	590001	690000	96	0.000372645	0.000456096	0.817032	0.0633912
1	600001	700000	113	0.000442346	0.000552856	0.800111	0.0666454
1	610001	710000	147	0.00059796	0.000698931	0.855535	0.0515608
1	620001	720000	166	0.000677937	0.00077321	0.876783	0.0471847
1	630001	730000	178	0.000723869	0.000822383	0.880209	0.0435809
1	640001	740000	185	0.0007558	0.000853924	0.88509	0.0410059
1	650001	750000	203	0.000811755	0.000914683	0.887471	0.0397732
1	660001	760000	223	0.000862123	0.000976017	0.883307	0.0395702
1	670001	770000	238	0.000911392	0.00103482	0.880725	0.0414632
1	680001	780000	230	0.000885275	0.000949738	0.932125	0.0369672
1	690001	790000	228	0.000900424	0.000921483	0.977147	0.0316051
1	700001	800000	263	0.00102541	0.00101953	1.00577	0.0261712
1	710001	810000	325	0.00105934	0.00105049	1.00842	0.01335
1	720001	820000	400	0.00125419	0.00121884	1.029	0.00915121
1	730001	830000	485	0.0015656	0.00144583	1.08284	0.00791384
1	740001	840000	517	0.00170374	0.00154671	1.10153	0.0114103
1	750001	850000	592	0.00199801	0.00189028	1.05699	0.0143651
1	760001	860000	624	0.00207843	0.00203288	1.02241	0.0165259
1	770001	870000	644	0.00214189	0.00209686	1.02147	0.0154848
1	780001	880000	713	0.00240234	0.00234165	1.02592	0.0121953
1	790001	890000	777	0.00262496	0.00261655	1.00321	0.0158657
1	800001	900000	755	0.00249464	0.00253357	0.984634	0.0181209
1	810001	910000	747	0.00262264	0.00265415	0.988128	0.025185
1	820001	920000	715	0.00254107	0.00259871	0.97782	0.0262944
1	830001	930000	644	0.00226704	0.00240472	0.942746	0.0290745
1	840001	940000	654	0.00223654	0.0024511	0.912464	0.035205
1	850001	950000	604	0.00207347	0.00219323	0.945396	0.0395643
1	860001	960000	611	0.00213496	0.00217794	0.980266	0.0380565
1	870001	970000	647	0.00223853	0.00226983	0.98621	0.038515
1	880001	980000	595	0.00200967	0.00204762	0.981466	0.0419715
1	890001	990000	552	0.00186776	0.00181583	1.0286	0.0415212
1	900001	1000000	578	0.00192919	0.0018654	1.0342	0.0363053
1	910001	1010000	552	0.00179256	0.00178012	1.00699	0.0341884
1	920001	1020000	537	0.00178383	0.00177005	1.00779	0.0450634
1	930001	1030000	616	0.00211715	0.00203051	1.04267	0.0594531
1	940001	1040000	594	0.00207333	0.00193836	1.06963	0.0514618
1	950001	1050000	570	0.00192602	0.00184148	1.04591	0.0470033
1	960001	1060000	584	0.00190641	0.00187707	1.01563	0.0470815
1	970001	1070000	532	0.00176199	0.00171438	1.02777	0.0498871
1	980001	1080000	533	0.00183981	0.00177601	1.03592	0.0511153
1	990001	1090000	516	0.00175213	0.00173136	1.012	0.0513686
1	1000001	1100000	519	0.00184202	0.00177125	1.03995	0.049682
1	1010001	1110000	490	0.00178046	0.00167886	1.06052	0.0515022
1	1020001	1120000	492	0.00178004	0.00168714	1.05506	0.0446644
1	1030001	1130000	461	0.00161063	0.00164768	0.977514	0.0262896
1	1040001	1140000	466	0.00163838	0.0016917	0.968481	0.025402
1	1050001	1150000	505	0.00179066	0.00184757	0.969197	0.0252152
1	1060001	1160000	480	0.00179595	0.00176973	1.01482	0.0210389
1	1070001	1170000	537	0.00200183	0.00197708	1.01252	0.0132043
1	1080001	1180000	584	0.00214667	0.00215762	0.994925	0.0110135
1	1090001	1190000	616	0.00225452	0.002271	0.992743	0.0133966
1	1100001	1200000	633	0.00227709	0.00233978	0.973207	0.0294672
1	1110001	1210000	699	0.00247963	0.00255575	0.970216	0.0359034
1	1120001	1220000	729	0.00253696	0.00263272	0.963627	0.0347398
1	1130001	1230000	702	0.00242465	0.00246977	0.981731	0.0322477
1	1140001	1240000	711	0.00242265	0.00244909	0.989204	0.0317425
1	1150001	1250000	686	0.00235929	0.00235965	0.999847	0.031961
1	1160001	1260000	645	0.00219263	0.00221972	0.987796	0.034
1	1170001	1270000	601	0.00200827	0.00205068	0.979319	0.0389244
1	1180001	1280000	530	0.0017166	0.00175497	0.978136	0.0418098
1	1190001	1290000	476	0.00152613	0.00156076	0.977812	0.0391775
1	1200001	1300000	416	0.00133521	0.00134068	0.99592	0.0199383
1	1210001	1310000	348	0.00109705	0.00110444	0.993309	0.0049252
1	1220001	1320000	302	0.000947971	0.00093439	1.01453	-0.00174131
1	1230001	1330000	274	0.000882082	0.000856452	1.02993	-0.000841844
1	1240001	1340000	245	0.000798312	0.00077879	1.02507	0.00341015
1	1250001	1350000	223	0.000688692	0.000685748	1.00429	0.00207529
1	1260001	1360000	218	0.000659008	0.00066448	0.991765	0.00149664
1	1270001	1370000	211	0.000624546	0.000646344	0.966275	0.000163494
1	1280001	1380000	216	0.000648451	0.000664964	0.975167	0.00613911
1	1290001	1390000	235	0.000700268	0.00072354	0.967836	0.00690233
1	1300001	1400000	246	0.000742221	0.000769012	0.965162	0.0105129
1	1310001	1410000	238	0.000725118	0.000735832	0.98544	0.0100522
1	1320001	1420000	259	0.000752472	0.000783992	0.959796	0.00583042
1	1330001	1430000	327	0.000897459	0.000947924	0.946763	-0.00201393
1	1340001	1440000	373	0.00105274	0.00110498	0.952723	-0.00550048
1	1350001	1450000	458	0.00140267	0.0014468	0.969498	-0.00928363
1	1360001	1460000	468	0.00145318	0.00149492	0.972079	-0.0108426
1	1370001	1470000	514	0.00167019	0.00169461	0.98559	-0.0135306
1	1380001	1480000	578	0.00195398	0.00198064	0.98654	-0.0176218
1	1390001	1490000	604	0.00206442	0.00207356	0.995592	-0.0182788
1	1400001	1500000	614	0.00211097	0.00211643	0.99742	-0.0197571
1	1410001	1510000	666	0.00238176	0.00232403	1.02484	-0.0157675
1	1420001	1520000	719	0.00278128	0.0027032	1.02888	-0.0158696
1	1430001	1530000	729	0.00302053	0.00291119	1.03756	-0.0145561
1	1440001	1540000	690	0.0028828	0.00278851	1.03381	-0.0150089
1	1450001	1550000	608	0.00256119	0.00246773	1.03787	-0.0135187
1	1460001	1560000	645	0.00273934	0.00253064	1.08247	-0.000874565
1	1470001	1570000	640	0.00271521	0.00242714	1.11869	0.0106926
1	1480001	1580000	602	0.00251486	0.00221335	1.13622	0.0141092
1	1490001	1590000	587	0.00244355	0.00214582	1.13875	0.0159407
1	1500001	1600000	627	0.00259897	0.00227485	1.14248	0.0200487
1	1510001	1610000	681	0.00272484	0.00243622	1.11847	0.0233397
1	1520001	1620000	636	0.00243644	0.00214037	1.13833	0.0322017
1	1530001	1630000	599	0.00213945	0.00195169	1.0962	0.0463431
1	1540001	1640000	634	0.00229835	0.00211402	1.08719	0.0491407
1	1550001	1650000	732	0.00272735	0.00243445	1.12031	0.0457284
1	1560001	1660000	788	0.00280399	0.00261131	1.07379	0.0314795
1	1570001	1670000	788	0.00276449	0.002629	1.05154	0.0238914
1	1580001	1680000	809	0.00289047	0.00274979	1.05116	0.0306923
1	1590001	1690000	852	0.00297475	0.00289602	1.02719	0.0296033
1	1600001	1700000	862	0.00295051	0.00285702	1.03272	0.0262825
1	1610001	1710000	804	0.00278533	0.00266957	1.04336	0.021261
1	1620001	1720000	803	0.00282232	0.00268123	1.05262	0.0166772
1	1630001	1730000	778	0.00282137	0.00256602	1.09951	0.0085754
1	1640001	1740000	778	0.00285843	0.00257542	1.10989	0.00251462
1	1650001	1750000	689	0.0024376	0.00227654	1.07075	-0.00143469
1	1660001	1760000	591	0.0021542	0.00202123	1.06579	0.000612064
1	1670001	1770000	541	0.00198786	0.00188994	1.05181	0.00132821
1	1680001	1780000	519	0.00184776	0.00180456	1.02394	-0.0106228
1	1690001	1790000	486	0.00182406	0.00170216	1.07161	-0.0141958
1	1700001	1800000	394	0.00154063	0.00145891	1.05601	-0.0186834
1	1710001	1810000	323	0.00124251	0.00121088	1.02612	-0.0198066
1	1720001	1820000	300	0.00111656	0.00111291	1.00328	-0.0196178
1	1730001	1830000	341	0.00124757	0.0012348	1.01034	-0.0179129
1	1740001	1840000	378	0.00129273	0.0012628	1.0237	-0.016117
1	1750001	1850000	418	0.00147848	0.00145174	1.01842	-0.0180945
1	1760001	1860000	530	0.00180287	0.00176654	1.02057	-0.0192086
1	1770001	1870000	578	0.00197871	0.00192763	1.0265	-0.0192404
1	1780001	1880000	595	0.00205448	0.00196964	1.04307	-0.0201774
1	1790001	1890000	580	0.00197862	0.00191562	1.03289	-0.0204186
1	1800001	1900000	629	0.00213283	0.00206186	1.03442	-0.020409
1	1810001	1910000	685	0.00234669	0.00226228	1.03731	-0.0174086
1	1820001	1920000	708	0.00238942	0.00233602	1.02286	-0.0101525
1	1830001	1930000	684	0.00226554	0.00229312	0.987973	-0.00412101
1	1840001	1940000	651	0.00220022	0.00227124	0.968731	0.002715
1	1850001	1950000	625	0.00209813	0.00216004	0.971338	0.0095767
1	1860001	1960000	535	0.00188491	0.00194077	0.971218	0.0178477
1	1870001	1970000	520	0.00184941	0.00191699	0.964747	0.0215377
1	1880001	1980000	477	0.00171737	0.00176843	0.971127	0.0271296
1	1890001	1990000	501	0.00184914	0.00183687	1.00668	0.0273011
1	1900001	2000000	519	0.00196895	0.00195962	1.00476	0.0286543
1	1910001	2010000	533	0.00205422	0.00202268	1.01559	0.0244327
1	1920001	2020000	503	0.00200801	0.00193939	1.03538	0.0168467
1	1930001	2030000	494	0.00201096	0.0018934	1.06209	0.0111083
1	1940001	2040000	489	0.00193914	0.00184126	1.05316	0.00483418
1	1950001	2050000	508	0.00198449	0.0018912	1.04933	0.000693139
1	1960001	2060000	549	0.00205243	0.00198885	1.03197	-0.00348085
1	1970001	2070000	566	0.00207615	0.00202194	1.02681	-0.00592652
1	1980001	2080000	597	0.00214772	0.00211842	1.01383	-0.00688893
1	1990001	2090000	597	0.00210365	0.00215134	0.977832	-0.00897566
1	2000001	2100000	557	0.00191818	0.00197269	0.972368	-0.0106182
1	2010001	2110000	526	0.00176033	0.00186767	0.942527	-0.0101609
1	2020001	2120000	529	0.00173392	0.00185101	0.936743	-0.00997356
1	2030001	2130000	546	0.00175963	0.00190334	0.924496	-0.0106731
1	2040001	2140000	628	0.00198507	0.00212362	0.934758	-0.012994
1	2050001	2150000	662	0.00200381	0.00216002	0.927681	-0.0156311
1	2060001	2160000	660	0.00196041	0.00214609	0.91348	-0.0120707
1	2070001	2170000	637	0.00183636	0.0020347	0.902521	-0.0112093
1	2080001	2180000	646	0.00187761	0.00208009	0.902658	-0.0109835
1	2090001	2190000	655	0.00194603	0.00214672	0.906513	-0.00988298
1	2100001	2200000	672	0.00203672	0.00222757	0.914324	-0.00921369
1	2110001	2210000	714	0.00221523	0.00241491	0.917314	-0.00617502
1	2120001	2220000	712	0.00219028	0.00238745	0.917414	-0.00495712
1	2130001	2230000	681	0.00208392	0.00225748	0.923118	-0.00614244
1	2140001	2240000	556	0.00172471	0.00187194	0.921349	-0.00314358
1	2150001	2250000	465	0.00150976	0.00163061	0.925887	0.000369872
1	2160001	2260000	397	0.00133937	0.00140777	0.951413	-0.00166749
1	2170001	2270000	361	0.00126105	0.00130193	0.9686	-0.00155502
1	2180001	2280000	301	0.00106084	0.00108795	0.975082	0.000635232
1	2190001	2290000	242	0.000821979	0.000837201	0.981818	0.00191919
1	2200001	2300000	214	0.000690182	0.000712343	0.96889	0.000175031
1	2210001	2310000	159	0.000447736	0.000449231	0.996672	-0.0103564
1	2220001	2320000	153	0.000437527	0.00044941	0.973559	-0.0026422
1	2230001	2330000	184	0.000518585	0.000578653	0.896193	0.00809817
1	2240001	2340000	275	0.000720661	0.000753276	0.956702	0.000165097
1	2250001	2350000	385	0.00113711	0.00117804	0.965256	0.0119375
1	2260001	2360000	573	0.00189692	0.00204711	0.926633	0.0258732
1	2270001	2370000	660	0.00218894	0.0023244	0.941723	0.0272487
1	2280001	2380000	785	0.00259016	0.00271037	0.955648	0.0285765
1	2290001	2390000	902	0.00301201	0.0031212	0.965017	0.027913
1	2300001	2400000	1008	0.00352181	0.00356815	0.987013	0.0283281
1	2310001	2410000	1103	0.00393888	0.00390514	1.00864	0.0298457
1	2320001	2420000	1147	0.00413687	0.00409247	1.01085	0.0302302
1	2330001	2430000	1128	0.00410793	0.00400581	1.02549	0.0304295
1	2340001	2440000	1082	0.00406826	0.003958	1.02786	0.0326507
1	2350001	2450000	1081	0.00405799	0.0038799	1.0459	0.0295659
1	2360001	2460000	937	0.00346829	0.00318705	1.08824	0.0281534
1	2370001	2470000	920	0.00345151	0.00316732	1.08973	0.029151
1	2380001	2480000	831	0.00318996	0.00293372	1.08734	0.0258531
1	2390001	2490000	780	0.00297424	0.00276577	1.07538	0.0227875
1	2400001	2500000	714	0.0026183	0.00248476	1.05374	0.0201127
1	2410001	2510000	666	0.00241931	0.00239248	1.01121	0.0142265
1	2420001	2520000	662	0.00241595	0.00241643	0.999801	0.00834305
1	2430001	2530000	680	0.00250267	0.00253527	0.987141	0.00627431
1	2440001	2540000	659	0.00240306	0.00248742	0.966085	0.0065231
1	2450001	2550000	580	0.00209351	0.00226255	0.925288	0.00559201
1	2460001	2560000	563	0.00203103	0.0022028	0.922022	-0.00265797
1	2470001	2570000	539	0.00192769	0.00213722	0.901961	-0.0094451
1	2480001	2580000	564	0.00207283	0.00228576	0.906845	-0.00739996
1	2490001	2590000	546	0.00200464	0.00220126	0.910678	-0.00275034
1	2500001	2600000	517	0.00190958	0.00209962	0.909488	-0.00166303
1	2510001	2610000	482	0.00176183	0.00191341	0.92078	-0.000515552
1	2520001	2620000	438	0.00156762	0.00168232	0.93182	0.00170278
1	2530001	2630000	407	0.00144544	0.00150622	0.959647	0.00546838
1	2540001	2640000	402	0.0015004	0.00151497	0.990383	0.0102021
1	2550001	2650000	438	0.00159093	0.00164819	0.965259	0.0190887
1	2560001	2660000	424	0.00156049	0.00160308	0.973432	0.0261846
1	2570001	2670000	417	0.00153601	0.00154235	0.995889	0.0295403
1	2580001	2680000	395	0.00137656	0.00134914	1.02032	0.0308949
1	2590001	2690000	394	0.00139306	0.00132796	1.04902	0.0258423
1	2600001	2700000	468	0.00160251	0.00152013	1.05419	0.0193306
1	2610001	2710000	526	0.0017272	0.0016443	1.05042	0.0178704
1	2620001	2720000	561	0.00179904	0.00176008	1.02214	0.0160192
1	2630001	2730000	584	0.00186816	0.00185581	1.00665	0.012154
1	2640001	2740000	590	0.001858	0.00187273	0.992134	0.00830542
1	2650001	2750000	607	0.00193173	0.00182607	1.05786	0.000175925
1	2660001	2760000	668	0.00217352	0.00207865	1.04564	-0.00621634
1	2670001	2770000	673	0.00216026	0.00214224	1.00841	-0.00315795
1	2680001	2780000	687	0.00222555	0.00226737	0.981556	-0.000836428
1	2690001	2790000	653	0.00212141	0.00219418	0.966835	0.000601817
1	2700001	2800000	629	0.00215224	0.00218592	0.984592	0.00614017
1	2710001	2810000	560	0.00199851	0.00203098	0.984013	0.00841153
1	2720001	2820000	543	0.00197408	0.00198693	0.993533	0.00684653
1	2730001	2830000	541	0.00197769	0.00199594	0.990856	0.00740934
1	2740001	2840000	546	0.00197721	0.0019903	0.993423	0.00784739
1	2750001	2850000	518	0.00197091	0.00203664	0.967726	0.00749851
1	2760001	2860000	457	0.00173231	0.00179349	0.965888	0.0117995
1	2770001	2870000	417	0.00162256	0.00162155	1.00062	0.00509629
1	2780001	2880000	415	0.00162912	0.00160909	1.01245	0.000944391
1	2790001	2890000	420	0.00164574	0.00162323	1.01387	-0.000669986
1	2800001	2900000	384	0.00145484	0.00149646	0.972188	-0.00639597
1	2810001	2910000	386	0.00143461	0.00149729	0.958138	-0.00649955
1	2820001	2920000	445	0.00167542	0.00172569	0.97087	-0.00320046
1	2830001	2930000	495	0.00190315	0.00194143	0.980283	0.00714559
1	2840001	2940000	521	0.00205294	0.00211374	0.971236	0.0125528
1	2850001	2950000	596	0.00240386	0.00237353	1.01278	0.0339262
1	2860001	2960000	609	0.00243035	0.00241696	1.00554	0.0327941
1	2870001	2970000	605	0.00241609	0.00239446	1.00903	0.0332193
1	2880001	2980000	593	0.00234252	0.00230826	1.01484	0.0389818
1	2890001	2990000	629	0.00252396	0.00246534	1.02378	0.0434055
1	2900001	3000000	624	0.00253709	0.00245973	1.03145	0.0476562
1	2910001	3010000	634	0.00260599	0.0024941	1.04486	0.0522996
1	2920001	3020000	632	0.00254727	0.00245872	1.03601	0.0633069
1	2930001	3030000	558	0.00223761	0.00215279	1.0394	0.0703459
1	2940001	3040000	554	0.0021926	0.00209057	1.0488	0.0802743
1	2950001	3050000	500	0.00188388	0.00187739	1.00346	0.0793603
1	2960001	3060000	540	0.00202477	0.00199327	1.0158	0.0739186
1	2970001	3070000	566	0.00211871	0.00209365	1.01197	0.0714659
1	2980001	3080000	535	0.00202405	0.00199708	1.0135	0.0698467
1	2990001	3090000	495	0.001825	0.00180499	1.01109	0.0674149
1	3000001	3100000	498	0.00180627	0.00176443	1.02371	0.0676357
1	3010001	3110000	522	0.00184674	0.00183879	1.00432	0.0567129
1	3020001	3120000	451	0.0016393	0.0016316	1.00472	0.0556999
1	3030001	3130000	462	0.00168307	0.00170665	0.986183	0.0510781
1	3040001	3140000	415	0.00149076	0.00152524	0.977394	0.0381503
1	3050001	3150000	374	0.00135912	0.00134531	1.01027	0.0267979
1	3060001	3160000	353	0.00130391	0.001289	1.01157	0.0378426
1	3070001	3170000	346	0.00128023	0.00128769	0.994207	0.0406407
1	3080001	3180000	369	0.00135146	0.00137891	0.980093	0.0415946
1	3090001	3190000	399	0.00141437	0.00147023	0.962006	0.0362686
1	3100001	3200000	392	0.00136696	0.00147585	0.926219	0.0312053
1	3110001	3210000	409	0.00142266	0.00151888	0.936651	0.034185
1	3120001	3220000	455	0.0015177	0.0015623	0.971452	0.0251296
1	3130001	3230000	484	0.00160258	0.00165623	0.967607	0.01915
1	3140001	3240000	574	0.0018854	0.00195919	0.962336	0.0119734
1	3150001	3250000	579	0.00179762	0.00191109	0.940626	0.00637979
1	3160001	3260000	549	0.00167544	0.00181715	0.922015	0.00122095
1	3170001	3270000	691	0.00215041	0.00245629	0.875471	0.000327751
1	3180001	3280000	750	0.00232585	0.0026711	0.870746	0.000487976
1	3190001	3290000	710	0.00223877	0.00255916	0.874807	0.00195598
1	3200001	3300000	725	0.00229509	0.00256325	0.895383	-0.000463058
1	3210001	3310000	755	0.00238458	0.00256889	0.928253	-0.00527616
1	3220001	3320000	758	0.00237951	0.00257764	0.923135	-0.00730549
1	3230001	3330000	782	0.00238077	0.0025036	0.950939	-0.00966494
1	3240001	3340000	727	0.002191	0.00224624	0.975408	-0.00816571
1	3250001	3350000	757	0.00234466	0.00236485	0.991462	-0.0077879
1	3260001	3360000	755	0.00233145	0.00233205	0.999743	-0.00772967
1	3270001	3370000	625	0.00186996	0.00166125	1.12563	-0.0102549
1	3280001	3380000	538	0.00160668	0.00132292	1.2145	-0.0139367
1	3290001	3390000	557	0.00164036	0.00135288	1.21249	-0.0137523
1	3300001	3400000	539	0.00157157	0.00131993	1.19065	-0.0130539
1	3310001	3410000	504	0.00140846	0.0013114	1.07401	-0.00883535
1	3320001	3420000	539	0.00151893	0.00147325	1.03101	-0.0053116
1	3330001	3430000	503	0.00145543	0.00143825	1.01195	-0.00328281
1	3340001	3440000	521	0.00154765	0.00155293	0.9966	-0.00497812
1	3350001	3450000	489	0.00143199	0.00146471	0.977661	-0.00572121
1	3360001	3460000	536	0.00155995	0.00156295	0.998081	-0.00796166
1	3370001	3470000	570	0.00165203	0.00165437	0.998586	-0.0103013
1	3380001	3480000	660	0.00189678	0.00190424	0.996082	-0.0124652
1	3390001	3490000	707	0.00203335	0.00205991	0.987106	-0.0134682
1	3400001	3500000	759	0.00217606	0.00219263	0.992443	-0.013149
1	3410001	3510000	708	0.00204444	0.0019927	1.02596	-0.0164024
1	3420001	3520000	613	0.00177751	0.00169371	1.04948	-0.019187
1	3430001	3530000	609	0.00172881	0.00168307	1.02718	-0.0192082
1	3440001	3540000	577	0.00158643	0.00157179	1.00931	-0.018272
1	3450001	3550000	601	0.0016926	0.00170176	0.994617	-0.0159373
1	3460001	3560000	583	0.00173045	0.00174415	0.992145	-0.0140331
1	3470001	3570000	537	0.00165867	0.00167908	0.987845	-0.0126927
1	3480001	3580000	476	0.00155958	0.00156994	0.993401	-0.0105814
1	3490001	3590000	514	0.00180089	0.00178076	1.0113	-0.00735658
1	3500001	3600000	504	0.00179048	0.00181444	0.986795	-0.00378305
1	3510001	3610000	569	0.00204596	0.0021199	0.965121	0.00851203
1	3520001	3620000	685	0.00253099	0.00252817	1.00112	0.0113514
1	3530001	3630000	790	0.00303873	0.00295627	1.02789	0.0125546
1	3540001	3640000	843	0.00335473	0.00321984	1.04189	0.011705
1	3550001	3650000	800	0.00319898	0.00306629	1.04327	0.0128772
1	3560001	3660000	806	0.00318629	0.0030839	1.0332	0.0126954
1	3570001	3670000	853	0.00332897	0.00322924	1.03088	0.0115694
1	3580001	3680000	907	0.00350752	0.00342684	1.02354	0.00997697
1	3590001	3690000	894	0.00343617	0.00335067	1.02552	0.0097728
1	3600001	3700000	890	0.00345402	0.00331044	1.04337	0.0073978
1	3610001	3710000	913	0.00357985	0.00338068	1.05891	0.00126862
1	3620001	3720000	892	0.0034812	0.00335188	1.03858	0.00108305
1	3630001	3730000	788	0.00303881	0.00294408	1.03218	-0.00142549
1	3640001	3740000	747	0.00280242	0.00273718	1.02383	-0.000717087
1	3650001	3750000	769	0.0028548	0.0027671	1.03169	-0.00067796
1	3660001	3760000	747	0.00273077	0.00264364	1.03296	0.00019351
1	3670001	3770000	698	0.0025502	0.00248886	1.02465	0.00108362
1	3680001	3780000	605	0.00219135	0.00212533	1.03106	0.00321444
1	3690001	3790000	527	0.00186308	0.00181783	1.02489	0.00470178
1	3700001	3800000	526	0.00171319	0.00185605	0.92303	0.0214358
1	3710001	3810000	474	0.00136489	0.00163616	0.834203	0.0332129
1	3720001	3820000	407	0.00107975	0.00138499	0.779609	0.0341601
1	3730001	3830000	379	0.000996753	0.00131349	0.758858	0.0399703
1	3740001	3840000	351	0.000906469	0.00121932	0.743422	0.0455293
1	3750001	3850000	367	0.00103597	0.0013887	0.746	0.0489308
1	3760001	3860000	392	0.00119718	0.00155231	0.771225	0.0493634
1	3770001	3870000	423	0.00132403	0.00164704	0.803885	0.0463452
1	3780001	3880000	450	0.00142195	0.00173777	0.818261	0.0455499
1	3790001	3890000	464	0.00151459	0.00182547	0.829699	0.0489029
1	3800001	3900000	451	0.00164847	0.00176069	0.936264	0.0398269
1	3810001	3910000	454	0.00178373	0.00180598	0.98768	0.0399359
1	3820001	3920000	474	0.00187755	0.00180818	1.03836	0.0423489
1	3830001	3930000	490	0.00191705	0.00183053	1.04726	0.0434349
1	3840001	3940000	511	0.0019644	0.00186283	1.05452	0.0418155
1	3850001	3950000	477	0.00179974	0.0016672	1.0795	0.0417455
1	3860001	3960000	461	0.00169273	0.00154619	1.09477	0.0430922
1	3870001	3970000	430	0.00158958	0.00146908	1.08202	0.0444596
1	3880001	3980000	421	0.00157926	0.00146845	1.07546	0.0422526
1	3890001	3990000	399	0.00149395	0.00139815	1.06852	0.0378487
1	3900001	4000000	370	0.00136947	0.00129975	1.05364	0.0304703
1	3910001	4010000	370	0.00137297	0.00127589	1.07609	0.0103115
1	3920001	4020000	382	0.0013926	0.00138667	1.00428	-0.00132992
1	3930001	4030000	456	0.00152542	0.0015743	0.968951	-0.0113609
1	3940001	4040000	479	0.00161336	0.00164907	0.978345	-0.0114153
1	3950001	4050000	463	0.00155382	0.00157382	0.987292	-0.0122521
1	3960001	4060000	444	0.00147911	0.00145283	1.01809	-0.0111331
1	3970001	4070000	434	0.00142468	0.00138638	1.02763	-0.00731239
1	3980001	4080000	447	0.00145749	0.00137307	1.06148	0.00285717
1	3990001	4090000	454	0.00148988	0.00136328	1.09286	0.0114276
1	4000001	4100000	498	0.00168251	0.00147146	1.14343	0.0379854
1	4010001	4110000	466	0.00156644	0.00130183	1.20326	0.0476216
1	4020001	4120000	469	0.00163716	0.00121471	1.34778	0.07071
1	4030001	4130000	434	0.00170384	0.00115271	1.47812	0.0892161
1	4040001	4140000	400	0.00160631	0.00104943	1.53065	0.0985213
1	4050001	4150000	423	0.00167851	0.00110995	1.51224	0.0920051
1	4060001	4160000	456	0.00177085	0.00122989	1.43984	0.0782669
1	4070001	4170000	553	0.00218786	0.00163492	1.33821	0.0557107
1	4080001	4180000	558	0.00221753	0.00170822	1.29815	0.0459392
1	4090001	4190000	559	0.0022134	0.00173877	1.27297	0.0380871
1	4100001	4200000	547	0.00209269	0.0017093	1.2243	0.0141616
1	4110001	4210000	602	0.00229928	0.0019892	1.15588	0.0109309
1	4120001	4220000	619	0.00235034	0.00220302	1.06687	-0.00390078
1	4130001	4230000	617	0.00235381	0.00228834	1.02861	-0.00596369
1	4140001	4240000	616	0.00231667	0.00233214	0.993367	-0.00445125
1	4150001	4250000	640	0.00240352	0.00247079	0.972774	-0.00192897
1	4160001	4260000	685	0.00261032	0.00265264	0.984046	0.0114346
1	4170001	4270000	665	0.00250569	0.00253372	0.988937	0.0236343
1	4180001	4280000	671	0.00252976	0.00254065	0.995714	0.0288792
1	4190001	4290000	665	0.00250846	0.00251129	0.998873	0.0311011
1	4200001	4300000	650	0.00253169	0.00248609	1.01834	0.0367586
1	4210001	4310000	637	0.00256118	0.00242261	1.0572	0.0436838
1	4220001	4320000	590	0.002384	0.00219731	1.08496	0.0495446
1	4230001	4330000	572	0.00226665	0.00209826	1.08025	0.05091
1	4240001	4340000	587	0.00236602	0.00215024	1.10035	0.0461275
1	4250001	4350000	592	0.00244252	0.00218536	1.11767	0.0435719
1	4260001	4360000	561	0.00227736	0.00207839	1.09573	0.0324691
1	4270001	4370000	513	0.00204966	0.00188123	1.08953	0.0263054
1	4280001	4380000	531	0.00207294	0.00191939	1.08	0.0215613
1	4290001	4390000	545	0.00210587	0.00196573	1.07129	0.0251045
1	4300001	4400000	539	0.0020135	0.00190901	1.05474	0.020553
1	4310001	4410000	523	0.00185285	0.00181675	1.01987	0.0139257
1	4320001	4420000	529	0.00184302	0.00178996	1.02964	0.0155225
1	4330001	4430000	550	0.0018969	0.00184273	1.0294	0.00977988
1	4340001	4440000	571	0.00192198	0.00188502	1.01961	0.00668677
1	4350001	4450000	587	0.00189724	0.00189086	1.00337	0.00401122
1	4360001	4460000	605	0.00200622	0.00202261	0.991897	-0.000746551
1	4370001	4470000	586	0.00195384	0.00197187	0.990856	-0.000358368
1	4380001	4480000	582	0.00200119	0.0019847	1.00831	0.000248914
1	4390001	4490000	626	0.00219625	0.00214231	1.02518	-0.00209032
1	4400001	4500000	631	0.00222308	0.00218596	1.01698	0.000678046
1	4410001	4510000	621	0.00222665	0.00218818	1.01758	0.0035109
1	4420001	4520000	651	0.00239831	0.00240299	0.998052	0.00802777
1	4430001	4530000	644	0.00240307	0.00240997	0.997137	0.0156602
1	4440001	4540000	675	0.00260948	0.00256956	1.01554	0.0226448
1	4450001	4550000	627	0.00246848	0.0024173	1.02117	0.0270259
1	4460001	4560000	570	0.00227456	0.00219639	1.03559	0.0317829
1	4470001	4570000	592	0.00236116	0.0022974	1.02775	0.0295756
1	4480001	4580000	608	0.00237403	0.0023465	1.01173	0.0261851
1	4490001	4590000	615	0.00239688	0.00237917	1.00744	0.0254434
1	4500001	4600000	671	0.00261592	0.00259654	1.00746	0.0199821
1	4510001	4610000	713	0.00271982	0.00268462	1.01311	0.0156916
1	4520001	4620000	700	0.00251112	0.00251592	0.998092	0.00764499
1	4530001	4630000	691	0.00243848	0.00240497	1.01393	0.00438146
1	4540001	4640000	668	0.0023032	0.00230257	1.00027	-0.00152184
1	4550001	4650000	720	0.00241	0.00243107	0.991333	-0.00294859
1	4560001	4660000	759	0.00248801	0.00248011	1.00319	-0.00216038
1	4570001	4670000	758	0.00247718	0.00244748	1.01213	0.000374601
1	4580001	4680000	720	0.00232447	0.00230807	1.00711	0.0013682
1	4590001	4690000	716	0.00227128	0.00228935	0.992107	0.00108415
1	4600001	4700000	670	0.00206157	0.00208134	0.990501	0.00202936
1	4610001	4710000	643	0.00198386	0.00203103	0.976775	0.00141687
1	4620001	4720000	631	0.00201828	0.00201359	1.00233	-0.000399732
1	4630001	4730000	635	0.00199928	0.00205058	0.974983	-0.00446735
1	4640001	4740000	617	0.00190293	0.00197266	0.964652	-0.00445437
1	4650001	4750000	578	0.00181203	0.00188727	0.960133	-0.00451758
1	4660001	4760000	537	0.00170169	0.00180759	0.941414	-0.00530322
1	4670001	4770000	526	0.00165271	0.00175654	0.940889	-0.0058505
1	4680001	4780000	548	0.00171788	0.0017809	0.964613	-0.00678157
1	4690001	4790000	516	0.00159208	0.00166393	0.956819	-0.00938264
1	4700001	4800000	506	0.00159382	0.00163217	0.976504	-0.00854459
1	4710001	4810000	481	0.00150069	0.00153161	0.979812	-0.00819901
1	4720001	4820000	446	0.00138553	0.00142943	0.969288	-0.00515191
1	4730001	4830000	435	0.00133709	0.00142694	0.937033	0.00656687
1	4740001	4840000	424	0.00132919	0.0014125	0.941019	0.010026
1	4750001	4850000	432	0.00140563	0.00146567	0.959036	0.0108271
1	4760001	4860000	461	0.00154915	0.00161535	0.959018	0.0169062
1	4770001	4870000	487	0.0016143	0.00171361	0.942046	0.0147623
1	4780001	4880000	493	0.00165398	0.00179695	0.920437	0.0153452
1	4790001	4890000	504	0.00167553	0.00188731	0.887787	0.0225535
1	4800001	4900000	543	0.00176821	0.0020975	0.843008	0.0292921
1	4810001	4910000	611	0.00202938	0.00231734	0.875737	0.025289
1	4820001	4920000	684	0.00228742	0.00255863	0.894002	0.0187228
1	4830001	4930000	672	0.00224861	0.00244023	0.921475	0.0121074
1	4840001	4940000	646	0.00214037	0.00231994	0.922597	0.0101003
1	4850001	4950000	631	0.0020716	0.00224344	0.923403	0.0102486
1	4860001	4960000	592	0.00189826	0.00207253	0.915914	0.00727238
1	4870001	4970000	588	0.00192519	0.00212058	0.90786	0.00966698
1	4880001	4980000	617	0.00205531	0.00226192	0.908657	0.00974741
1	4890001	4990000	642	0.00218718	0.0023139	0.945235	0.0101577
1	4900001	5000000	632	0.0022222	0.00226854	0.979573	0.0135925
1	4910001	5010000	603	0.00209941	0.00218261	0.961881	0.0213747
1	4920001	5020000	586	0.00208013	0.00220112	0.945033	0.0251652
1	4930001	5030000	611	0.00220043	0.00235016	0.936289	0.0238992
1	4940001	5040000	620	0.0022026	0.00237068	0.929101	0.0227361
1	4950001	5050000	638	0.00225734	0.00243055	0.928736	0.0199195
1	4960001	5060000	632	0.00224082	0.00239969	0.933796	0.0188136
1	4970001	5070000	606	0.00214282	0.00225805	0.948969	0.0150666
1	4980001	5080000	571	0.00195968	0.00203934	0.960938	0.0128867
1	4990001	5090000	559	0.00186844	0.00191748	0.974425	0.00205638
1	5000001	5100000	589	0.00188628	0.00189963	0.992972	-0.0152378
1	5010001	5110000	603	0.00189695	0.00190678	0.994845	-0.0227091
1	5020001	5120000	619	0.00194464	0.00192298	1.01126	-0.0234691
1	5030001	5130000	625	0.001972	0.00194537	1.01369	-0.0246975
1	5040001	5140000	730	0.0023011	0.00226951	1.01392	-0.0239853
1	5050001	5150000	740	0.00232166	0.00227869	1.01886	-0.0243665
1	5060001	5160000	794	0.00248192	0.00247298	1.00362	-0.0235393
1	5070001	5170000	854	0.00266742	0.00266392	1.00131	-0.0206059
1	5080001	5180000	862	0.00270974	0.00272599	0.994039	-0.0193098
1	5090001	5190000	835	0.00262872	0.00266174	0.987595	-0.0174727
1	5100001	5200000	802	0.00252937	0.00261492	0.967284	-0.0153801
1	5110001	5210000	757	0.00235883	0.00246154	0.958274	-0.0146227
1	5120001	5220000	720	0.0021664	0.00229771	0.942852	-0.00901888
1	5130001	5230000	705	0.0021572	0.00229034	0.941869	-0.00144652
1	5140001	5240000	590	0.00182387	0.00195583	0.93253	0.00494092
1	5150001	5250000	559	0.00173602	0.00188634	0.920311	0.00970547
1	5160001	5260000	541	0.00170047	0.00178281	0.953814	0.0142316
1	5170001	5270000	488	0.0015374	0.00161781	0.950297	0.0144452
1	5180001	5280000	436	0.00137757	0.0014463	0.952479	0.0179609
1	5190001	5290000	449	0.00141651	0.00155283	0.912212	0.0251944
1	5200001	5300000	431	0.00140664	0.00148796	0.945348	0.032417
1	5210001	5310000	430	0.00144702	0.00151847	0.952946	0.0322766
1	5220001	5320000	440	0.00156505	0.00163577	0.956767	0.0221992
1	5230001	5330000	448	0.00158165	0.0016904	0.935666	0.0194082
1	5240001	5340000	462	0.00163177	0.00176913	0.922357	0.0221941
1	5250001	5350000	474	0.00169531	0.00177115	0.95718	0.0298682
1	5260001	5360000	516	0.0019056	0.00202158	0.942629	0.0329226
1	5270001	5370000	562	0.00214793	0.00230652	0.931243	0.0399789
1	5280001	5380000	674	0.00264994	0.00283372	0.935145	0.0406107
1	5290001	5390000	683	0.00274056	0.00287126	0.95448	0.0367716
1	5300001	5400000	707	0.00285505	0.00297516	0.959629	0.0395609
1	5310001	5410000	757	0.00308394	0.0032045	0.962378	0.0382269
1	5320001	5420000	739	0.00291538	0.0030672	0.950502	0.0411109
1	5330001	5430000	746	0.00289501	0.00310731	0.931677	0.0513987
1	5340001	5440000	791	0.00303934	0.00322802	0.941549	0.0426186
1	5350001	5450000	810	0.00315175	0.0033942	0.928569	0.0364026
1	5360001	5460000	758	0.00293432	0.00318111	0.92242	0.0316666
1	5370001	5470000	738	0.00283442	0.00304737	0.93012	0.0233104
1	5380001	5480000	694	0.00266167	0.00283549	0.938698	0.0152078
1	5390001	5490000	726	0.00286196	0.0029931	0.956186	0.0108754
1	5400001	5500000	730	0.00293261	0.00306461	0.956928	0.00323229
1	5410001	5510000	716	0.00293258	0.00302897	0.968177	0.000937437
1	5420001	5520000	711	0.00302273	0.00303984	0.994371	-0.000136762
1	5430001	5530000	663	0.00289716	0.00278838	1.03901	-0.015785
1	5440001	5540000	605	0.00271212	0.00258867	1.04769	-0.0140619
1	5450001	5550000	590	0.00260186	0.00246111	1.05719	-0.0140145
1	5460001	5560000	593	0.00259655	0.00241752	1.07406	-0.00925595
1	5470001	5570000	572	0.00248843	0.00228909	1.08708	-0.00349151
1	5480001	5580000	552	0.00235528	0.00213599	1.10266	0.00199611
1	5490001	5590000	476	0.00198794	0.00179431	1.10791	0.0069128
1	5500001	5600000	430	0.00174828	0.00154622	1.13068	0.0126929
1	5510001	5610000	363	0.00142224	0.00123973	1.14722	0.0178205
1	5520001	5620000	374	0.00141643	0.00122858	1.1529	0.0226381
1	5530001	5630000	423	0.00161126	0.00140035	1.15061	0.0213066
1	5540001	5640000	521	0.00196411	0.00176025	1.11581	0.011769
1	5550001	5650000	580	0.00216087	0.00197253	1.09548	0.00963282
1	5560001	5660000	623	0.00226032	0.00212753	1.06242	0.00753596
1	5570001	5670000	595	0.00215329	0.00202715	1.06223	0.00595281
1	5580001	5680000	553	0.00199286	0.00188778	1.05566	0.00628227
1	5590001	5690000	593	0.00211894	0.00200767	1.05542	0.00345361
1	5600001	5700000	629	0.0021983	0.00212274	1.0356	0.00519043
1	5610001	5710000	656	0.00226837	0.00225073	1.00784	0.0186752
1	5620001	5720000	655	0.00228356	0.0022786	1.00218	0.0170766
1	5630001	5730000	638	0.00220236	0.00222175	0.991273	0.0171293
1	5640001	5740000	700	0.00219364	0.0021888	1.00221	0.0154976
1	5650001	5750000	659	0.00207107	0.00206336	1.00374	0.0194123
1	5660001	5760000	657	0.00208543	0.00211085	0.987957	0.0206613
1	5670001	5770000	716	0.00234132	0.00235472	0.994309	0.0232659
1	5680001	5780000	719	0.00235252	0.00238594	0.985993	0.0208757
1	5690001	5790000	745	0.00230279	0.00240135	0.958956	0.0198697
1	5700001	5800000	749	0.00220823	0.00245973	0.897753	0.0221206
1	5710001	5810000	739	0.00218538	0.00238252	0.917256	0.0139724
1	5720001	5820000	696	0.00201543	0.00222907	0.904157	0.0160528
1	5730001	5830000	676	0.00192598	0.00217027	0.887438	0.0195402
1	5740001	5840000	533	0.00162537	0.00192935	0.842444	0.0339494
1	5750001	5850000	481	0.00141834	0.00174505	0.812779	0.0359252
1	5760001	5860000	406	0.00117792	0.00144654	0.814302	0.0398517
1	5770001	5870000	375	0.00101266	0.00131513	0.770008	0.0339697
1	5780001	5880000	382	0.00101287	0.00130743	0.774703	0.0337914
1	5790001	5890000	319	0.000912846	0.00117711	0.775498	0.0444618
1	5800001	5900000	262	0.00084595	0.000966991	0.874827	0.0374956
1	5810001	5910000	284	0.000913217	0.00109551	0.8336	0.035175
1	5820001	5920000	326	0.00101417	0.00127482	0.79554	0.0399189
1	5830001	5930000	420	0.00123409	0.00164875	0.7485	0.0368921
1	5840001	5940000	448	0.00133463	0.00173319	0.770043	0.0381581
1	5850001	5950000	469	0.0014041	0.001772	0.792381	0.0337376
1	5860001	5960000	528	0.00154019	0.00189276	0.813727	0.0272004
1	5870001	5970000	525	0.00151591	0.00184903	0.819841	0.028217
1	5880001	5980000	511	0.00145758	0.00179331	0.812788	0.0290743
1	5890001	5990000	547	0.00157416	0.00189845	0.829182	0.0257628
1	5900001	6000000	561	0.00162912	0.00196342	0.829736	0.0249678
1	5910001	6010000	572	0.00169717	0.00199025	0.852742	0.0207301
1	5920001	6020000	556	0.00170517	0.00190569	0.894778	0.0121822
1	5930001	6030000	443	0.00143083	0.00145456	0.983686	0.00502448
1	5940001	6040000	444	0.00145734	0.0014537	1.0025	-0.00385578
1	5950001	6050000	469	0.00153946	0.0015481	0.994419	-0.00396391
1	5960001	6060000	436	0.00146652	0.00153	0.95851	0.00660253
1	5970001	6070000	441	0.00153773	0.00158734	0.968746	0.00481523
1	5980001	6080000	510	0.00184555	0.00187629	0.983617	0.00424664
1	5990001	6090000	550	0.00204197	0.00201743	1.01216	0.00822291
1	6000001	6100000	568	0.00211493	0.00208664	1.01356	0.00854384
1	6010001	6110000	573	0.00212831	0.00209151	1.01759	0.0203467
1	6020001	6120000	630	0.00233336	0.00235774	0.98966	0.022497
1	6030001	6130000	655	0.00240598	0.00244382	0.984516	0.0253824
1	6040001	6140000	681	0.00235818	0.00248766	0.947951	0.0333645
1	6050001	6150000	696	0.0023678	0.0024884	0.951535	0.0380198
1	6060001	6160000	741	0.0025331	0.00267054	0.948535	0.0331947
1	6070001	6170000	776	0.00269196	0.00272487	0.987922	0.0461676
1	6080001	6180000	729	0.0024854	0.00251066	0.989939	0.0536311
1	6090001	6190000	672	0.00226364	0.0023534	0.961859	0.0555467
1	6100001	6200000	657	0.00219213	0.00229	0.957262	0.0563367
1	6110001	6210000	693	0.00229193	0.0023378	0.980379	0.0471835
1	6120001	6220000	657	0.00215517	0.00217152	0.992471	0.0503963
1	6130001	6230000	653	0.00214131	0.00218557	0.979749	0.0545522
1	6140001	6240000	592	0.00205379	0.00202112	1.01616	0.0562235
1	6150001	6250000	521	0.00186066	0.00184222	1.01001	0.0576924
1	6160001	6260000	453	0.00164347	0.00156499	1.05015	0.0640125
1	6170001	6270000	420	0.00149664	0.00146567	1.02113	0.0542112
1	6180001	6280000	421	0.00152306	0.00146219	1.04163	0.0554623
1	6190001	6290000	380	0.00137566	0.00129431	1.06285	0.0612298
1	6200001	6300000	374	0.00138288	0.00130349	1.06091	0.0635003
1	6210001	6310000	336	0.00129746	0.00127884	1.01456	0.0556467
1	6220001	6320000	292	0.00114231	0.00109116	1.04688	0.0555553
1	6230001	6330000	319	0.00126144	0.00116586	1.08198	0.0382598
1	6240001	6340000	400	0.00153352	0.00139115	1.10234	0.0290923
1	6250001	6350000	464	0.0017624	0.00161168	1.09352	0.0251051
1	6260001	6360000	565	0.00213767	0.00191395	1.11689	0.0193956
1	6270001	6370000	596	0.00220377	0.00197753	1.11441	0.0134889
1	6280001	6380000	600	0.00215088	0.00197896	1.08687	0.00619824
1	6290001	6390000	636	0.00226955	0.0021208	1.07014	0.00537366
1	6300001	6400000	637	0.00224442	0.00207927	1.07943	0.0033558
1	6310001	6410000	628	0.00216619	0.00199923	1.08351	0.0035954
1	6320001	6420000	661	0.00227506	0.00210615	1.0802	0.0014252
1	6330001	6430000	625	0.00213939	0.00196851	1.08681	-0.0010286
1	6340001	6440000	537	0.00184627	0.00170494	1.08289	-0.00697213
1	6350001	6450000	488	0.00168644	0.00154254	1.09329	-0.00902927
1	6360001	6460000	441	0.00153083	0.00145954	1.04884	-0.0132667
1	6370001	6470000	410	0.00143246	0.00142384	1.00605	-0.0200285
1	6380001	6480000	399	0.00141866	0.00141604	1.00185	-0.0205031
1	6390001	6490000	403	0.00143895	0.00143996	0.999299	-0.0201651
1	6400001	6500000	382	0.0013763	0.00137295	1.00244	-0.0190702
1	6410001	6510000	353	0.00131354	0.00127872	1.02723	-0.0143067
1	6420001	6520000	329	0.00123852	0.00119923	1.03276	-0.00806343
1	6430001	6530000	326	0.00122651	0.00120763	1.01563	-0.00369659
1	6440001	6540000	320	0.00121367	0.00118872	1.02099	0.000526391
1	6450001	6550000	348	0.00130391	0.00127257	1.02463	0.0186178
1	6460001	6560000	328	0.00122235	0.00116179	1.05213	0.0438967
1	6470001	6570000	293	0.00108394	0.00103866	1.04359	0.054716
1	6480001	6580000	274	0.00103169	0.000979105	1.05371	0.064316
1	6490001	6590000	281	0.00111164	0.00101553	1.09464	0.0812346
1	6500001	6600000	337	0.00135769	0.00120652	1.12529	0.0790356
1	6510001	6610000	394	0.00162233	0.00143031	1.13425	0.0794168
1	6520001	6620000	438	0.00181438	0.00160068	1.13351	0.0701904
1	6530001	6630000	441	0.00184451	0.00160118	1.15197	0.0706915
1	6540001	6640000	442	0.00183116	0.00160761	1.13906	0.0690136
1	6550001	6650000	424	0.00178365	0.00156059	1.14293	0.062528
1	6560001	6660000	391	0.00165068	0.00145516	1.13436	0.0522049
1	6570001	6670000	402	0.00171489	0.00151014	1.13558	0.048626
1	6580001	6680000	415	0.00178338	0.00156354	1.1406	0.0472619
1	6590001	6690000	413	0.00176211	0.0015153	1.16288	0.0428514
1	6600001	6700000	431	0.00180248	0.00155243	1.16107	0.0357863
1	6610001	6710000	409	0.00167212	0.00147328	1.13496	0.02383
1	6620001	6720000	410	0.00160016	0.00137933	1.1601	0.0269184
1	6630001	6730000	407	0.00157372	0.00129758	1.21281	0.0298386
1	6640001	6740000	418	0.00160814	0.00128825	1.24831	0.0291947
1	6650001	6750000	442	0.00171818	0.00132366	1.29805	0.0314418
1	6660001	6760000	468	0.00182982	0.00138646	1.31978	0.0354095
1	6670001	6770000	487	0.00187915	0.00143127	1.31292	0.0318947
1	6680001	6780000	485	0.00183846	0.00139115	1.32154	0.0292441
1	6690001	6790000	506	0.00183815	0.00139132	1.32116	0.0194388
1	6700001	6800000	540	0.00186079	0.00139461	1.33427	0.0106224
1	6710001	6810000	619	0.00209989	0.00159342	1.31785	0.00301997
1	6720001	6820000	610	0.00210156	0.00163914	1.28211	-0.00242756
1	6730001	6830000	602	0.00208609	0.0016942	1.23131	-0.00727996
1	6740001	6840000	595	0.00207885	0.00169962	1.22313	-0.00760469
1	6750001	6850000	583	0.00202109	0.00170701	1.18399	-0.0146932
1	6760001	6860000	611	0.00215206	0.00187874	1.14548	-0.0216261
1	6770001	6870000	655	0.00240978	0.00216038	1.11544	-0.0235333
1	6780001	6880000	710	0.00271684	0.00249415	1.08928	-0.0244807
1	6790001	6890000	754	0.00283097	0.00265752	1.06527	-0.0245973
1	6800001	6900000	703	0.00260223	0.00252283	1.03147	-0.0253913
1	6810001	6910000	599	0.0022039	0.00214728	1.02637	-0.0225734
1	6820001	6920000	571	0.00210695	0.00204469	1.03045	-0.0216671
1	6830001	6930000	564	0.00206982	0.00201112	1.02919	-0.0221475
1	6840001	6940000	554	0.00203452	0.00199925	1.01764	-0.0236248
1	6850001	6950000	524	0.00191073	0.00189599	1.00777	-0.0239173
1	6860001	6960000	489	0.00175971	0.00175016	1.00546	-0.0226969
1	6870001	6970000	463	0.0016055	0.00151958	1.05654	-0.000528631
1	6880001	6980000	461	0.00153596	0.00137741	1.11511	0.0135198
1	6890001	6990000	417	0.00142647	0.00131141	1.08774	0.0183659
1	6900001	7000000	432	0.001622	0.00150058	1.08092	0.0178871
1	6910001	7010000	450	0.00176754	0.00166783	1.05978	0.015083
1	6920001	7020000	451	0.00178289	0.00169329	1.05291	0.0173351
1	6930001	7030000	470	0.00185075	0.00176852	1.0465	0.0176716
1	6940001	7040000	533	0.00204786	0.00205456	0.996739	0.0176476
1	6950001	7050000	575	0.00218085	0.00222042	0.982179	0.0151434
1	6960001	7060000	585	0.00222158	0.00226622	0.980302	0.0130712
1	6970001	7070000	580	0.00221101	0.00232875	0.949441	-0.00375571
1	6980001	7080000	568	0.00218843	0.00237021	0.923306	-0.0157267
1	6990001	7090000	531	0.00211225	0.00224448	0.941087	-0.0171698
1	7000001	7100000	480	0.00192869	0.00204568	0.942811	-0.0166133
1	7010001	7110000	464	0.0018222	0.00195036	0.934289	-0.0160476
1	7020001	7120000	491	0.00192556	0.00205424	0.937359	-0.0198102
1	7030001	7130000	510	0.00194798	0.00207314	0.939628	-0.0210989
1	7040001	7140000	491	0.00195114	0.00199426	0.978378	-0.0272594
1	7050001	7150000	452	0.00180986	0.0018169	0.996125	-0.0284467
1	7060001	7160000	446	0.00173742	0.0017361	1.00076	-0.0268368
1	7070001	7170000	402	0.00152667	0.00151386	1.00846	-0.025884
1	7080001	7180000	385	0.00140027	0.00138739	1.00928	-0.0195454
1	7090001	7190000	369	0.00132266	0.00131616	1.00494	-0.017747
1	7100001	7200000	372	0.00130529	0.00131571	0.99208	-0.0166829
1	7110001	7210000	374	0.00130193	0.00131191	0.992393	-0.0178946
1	7120001	7220000	371	0.00123344	0.00124069	0.994156	-0.0168458
1	7130001	7230000	388	0.0013546	0.00134802	1.00488	-0.0152689
1	7140001	7240000	391	0.00129189	0.00127348	1.01446	-0.0131685
1	7150001	7250000	442	0.00145696	0.00142939	1.01929	-0.0103623
1	7160001	7260000	492	0.00159938	0.00154233	1.03699	-0.0100191
1	7170001	7270000	575	0.00190635	0.00181642	1.04951	-0.00522075
1	7180001	7280000	569	0.00191197	0.00181699	1.05227	-0.00678678
1	7190001	7290000	595	0.00201318	0.00188762	1.06652	-0.00415634
1	7200001	7300000	604	0.00202919	0.00187323	1.08326	-0.00378578
1	7210001	7310000	664	0.00216599	0.0020095	1.07788	-0.00585542
1	7220001	7320000	621	0.00203398	0.00189547	1.07307	-0.0044188
1	7230001	7330000	564	0.00180578	0.00167603	1.07742	-0.00416761
1	7240001	7340000	514	0.00164864	0.00152215	1.0831	-0.00272604
1	7250001	7350000	473	0.00150009	0.00138092	1.0863	-0.00442414
1	7260001	7360000	431	0.00137792	0.00131565	1.04733	-0.0025612
1	7270001	7370000	341	0.00104523	0.00101859	1.02615	-0.00772949
1	7280001	7380000	305	0.000898816	0.000877474	1.02432	-0.00713249
1	7290001	7390000	275	0.000782012	0.000791524	0.987983	-0.0134332
1	7300001	7400000	293	0.000758311	0.000886407	0.855489	-0.00613906
1	7310001	7410000	221	0.000581862	0.00073166	0.795263	0.0022771
1	7320001	7420000	229	0.000628949	0.000774539	0.81203	0.000141484
1	7330001	7430000	252	0.000683145	0.00083614	0.817022	-0.000616571
1	7340001	7440000	274	0.000753918	0.000901327	0.836453	-0.000746136
1	7350001	7450000	291	0.00086793	0.000997839	0.86981	-0.000423661
1	7360001	7460000	288	0.00088369	0.00096123	0.919333	0.00338863
1	7370001	7470000	319	0.000997878	0.00104306	0.956683	0.00948844
1	7380001	7480000	377	0.00123299	0.00125759	0.980439	0.0140707
1	7390001	7490000	390	0.00129335	0.0012864	1.0054	0.0176036
1	7400001	7500000	397	0.00143903	0.00133853	1.07508	0.0143666
1	7410001	7510000	453	0.00166479	0.0015345	1.08491	0.00984643
1	7420001	7520000	498	0.00185949	0.00171823	1.08221	0.0149418
1	7430001	7530000	541	0.00205118	0.00188592	1.08763	0.0237702
1	7440001	7540000	542	0.00204484	0.00190698	1.07229	0.0250921
1	7450001	7550000	521	0.0019314	0.00181739	1.06273	0.0260472
1	7460001	7560000	492	0.0018366	0.00174728	1.05112	0.0255183
1	7470001	7570000	480	0.00176555	0.0017033	1.03655	0.0203485
1	7480001	7580000	432	0.00156494	0.00151787	1.03101	0.0168229
1	7490001	7590000	440	0.00159108	0.00156596	1.01604	0.0127812
1	7500001	7600000	436	0.00157078	0.00152306	1.03133	0.010358
1	7510001	7610000	412	0.0015033	0.00145567	1.03272	0.00955382
1	7520001	7620000	431	0.0014282	0.0014234	1.00337	-0.00130371
1	7530001	7630000	424	0.00128311	0.00132496	0.968414	-0.0165886
1	7540001	7640000	444	0.00128768	0.00132574	0.971292	-0.0178568
1	7550001	7650000	462	0.00135667	0.00139772	0.970631	-0.0113502
1	7560001	7660000	517	0.00151776	0.0016069	0.944527	-0.00482753
1	7570001	7670000	540	0.00160208	0.0016915	0.947136	-0.00239769
1	7580001	7680000	592	0.00180489	0.00187105	0.96464	-0.000839844
1	7590001	7690000	644	0.00194905	0.00199282	0.978036	0.00178204
1	7600001	7700000	637	0.0019019	0.00196348	0.968637	0.00509661
1	7610001	7710000	633	0.0018598	0.00193607	0.960606	0.0170374
1	7620001	7720000	567	0.00172772	0.00176835	0.977024	0.0261663
1	7630001	7730000	549	0.00180145	0.00178743	1.00784	0.03399
1	7640001	7740000	524	0.00181216	0.00177352	1.02179	0.0385789
1	7650001	7750000	509	0.00177797	0.00174788	1.01722	0.0367359
1	7660001	7760000	495	0.00177988	0.00171614	1.03714	0.0342424
1	7670001	7770000	473	0.00172986	0.00163927	1.05526	0.0371954
1	7680001	7780000	438	0.00160676	0.00146388	1.0976	0.046841
1	7690001	7790000	370	0.00139896	0.00125926	1.11094	0.0532267
1	7700001	7800000	365	0.00138679	0.00118544	1.16985	0.0507721
1	7710001	7810000	352	0.00133976	0.00109943	1.2186	0.0362583
1	7720001	7820000	353	0.00132643	0.0010762	1.23251	0.0292205
1	7730001	7830000	342	0.00125442	0.00103989	1.2063	0.021471
1	7740001	7840000	346	0.00126271	0.00105243	1.1998	0.0166454
1	7750001	7850000	373	0.00135886	0.00111975	1.21354	0.0136882
1	7760001	7860000	401	0.00139851	0.00120444	1.16113	0.0123384
1	7770001	7870000	426	0.00147523	0.00133182	1.10768	0.00621074
1	7780001	7880000	426	0.00144977	0.00139121	1.04209	-0.00416646
1	7790001	7890000	454	0.00155459	0.00153373	1.0136	-0.00758216
1	7800001	7900000	447	0.00152674	0.00156763	0.973916	-0.0112588
1	7810001	7910000	455	0.00154572	0.00160558	0.962718	-0.0141537
1	7820001	7920000	493	0.00170541	0.00176718	0.965046	-0.0132491
1	7830001	7930000	529	0.00188014	0.00196012	0.959196	-0.0141623
1	7840001	7940000	521	0.00184476	0.00192881	0.956424	-0.0145931
1	7850001	7950000	521	0.00186818	0.00194522	0.960395	-0.0172643
1	7860001	7960000	505	0.00179101	0.00185136	0.967402	-0.0173902
1	7870001	7970000	493	0.00174035	0.00178355	0.975779	-0.0157688
1	7880001	7980000	491	0.00171222	0.00175266	0.976927	-0.014465
1	7890001	7990000	473	0.00161277	0.00164308	0.981553	-0.0134795
1	7900001	8000000	468	0.00159804	0.00160874	0.993349	-0.0130586
1	7910001	8010000	487	0.00165063	0.00163859	1.00735	-0.0138063
1	7920001	8020000	457	0.00152875	0.00150695	1.01447	-0.0152878
1	7930001	8030000	421	0.0013576	0.00128489	1.05659	-0.0151999
1	7940001	8040000	450	0.0014922	0.00135468	1.10151	-0.00779646
1	7950001	8050000	425	0.00137194	0.00125073	1.09691	-0.00447157
1	7960001	8060000	380	0.00126137	0.00109048	1.15671	-0.00803585
1	7970001	8070000	435	0.00149498	0.00137026	1.09102	-0.00263053
1	7980001	8080000	467	0.00169927	0.00154935	1.09676	0.00118567
1	7990001	8090000	504	0.00190013	0.00171281	1.10936	0.00713939
1	8000001	8100000	533	0.0020445	0.00186445	1.09657	0.0134363
1	8010001	8110000	531	0.00208454	0.00196656	1.05999	0.0346596
1	8020001	8120000	557	0.0021579	0.00210975	1.02282	0.0473639
1	8030001	8130000	557	0.00211661	0.00214381	0.987312	0.060499
1	8040001	8140000	546	0.00205913	0.00213844	0.962912	0.0692912
1	8050001	8150000	575	0.00214766	0.002207	0.973113	0.0687124
1	8060001	8160000	639	0.00240257	0.00244223	0.983761	0.0664955
1	8070001	8170000	570	0.00215095	0.00212918	1.01022	0.074917
1	8080001	8180000	556	0.00204541	0.00202234	1.01141	0.0863572
1	8090001	8190000	517	0.00187085	0.00186532	1.00296	0.0941747
1	8100001	8200000	491	0.00175809	0.00175303	1.00289	0.0991425
1	8110001	8210000	478	0.00171002	0.00169869	1.00667	0.0854414
1	8120001	8220000	459	0.00167922	0.00164858	1.01859	0.0749908
1	8130001	8230000	467	0.00176532	0.00165125	1.06908	0.0665065
1	8140001	8240000	479	0.00178667	0.00163179	1.09491	0.0576523
1	8150001	8250000	531	0.00198519	0.00178888	1.10974	0.0730074
1	8160001	8260000	492	0.00181336	0.00162229	1.11778	0.0851855
1	8170001	8270000	503	0.00183277	0.00162637	1.12691	0.0868072
1	8180001	8280000	531	0.00190532	0.00167765	1.13571	0.0771658
1	8190001	8290000	524	0.00188684	0.00165565	1.13964	0.0782443
1	8200001	8300000	494	0.00176641	0.00154121	1.14612	0.0789683
1	8210001	8310000	464	0.00164631	0.00137977	1.19318	0.0897118
1	8220001	8320000	430	0.00151454	0.00121061	1.25106	0.095249
1	8230001	8330000	409	0.00140609	0.00112879	1.24566	0.0919319
1	8240001	8340000	429	0.00147871	0.00118746	1.24527	0.0796756
1	8250001	8350000	364	0.00122593	0.00097723	1.25449	0.0572608
1	8260001	8360000	391	0.00130159	0.00107381	1.21212	0.0346747
1	8270001	8370000	434	0.00148974	0.00121486	1.22626	0.0258514
1	8280001	8380000	418	0.00147676	0.00122251	1.20797	0.0140134
1	8290001	8390000	478	0.00162112	0.00136864	1.18448	0.00120794
1	8300001	8400000	522	0.0017666	0.00149042	1.1853	-0.00235501
1	8310001	8410000	548	0.00191467	0.00165445	1.15728	-0.0108389
1	8320001	8420000	563	0.00198887	0.00173018	1.14952	-0.011141
1	8330001	8430000	554	0.00197558	0.00172307	1.14655	-0.0111642
1	8340001	8440000	511	0.00184305	0.00164597	1.11973	-0.00886148
1	8350001	8450000	495	0.00181529	0.00164597	1.10287	-0.00817049
1	8360001	8460000	477	0.00179207	0.00163743	1.09444	-0.00600472
1	8370001	8470000	449	0.00166393	0.001587	1.04848	-0.00740489
1	8380001	8480000	463	0.00169122	0.00164459	1.02835	0.00532072
1	8390001	8490000	418	0.00157182	0.00154218	1.01922	0.0121367
1	8400001	8500000	414	0.0015789	0.00156381	1.00965	0.0199796
1	8410001	8510000	412	0.00150839	0.00147334	1.02379	0.0202924
1	8420001	8520000	449	0.00158464	0.00156962	1.00957	0.0176647
1	8430001	8530000	495	0.00175266	0.00171888	1.01965	0.0189693
1	8440001	8540000	472	0.00165181	0.00162897	1.01402	0.0174879
1	8450001	8550000	487	0.00165411	0.00158918	1.04086	0.0161371
1	8460001	8560000	543	0.00181224	0.00166658	1.0874	0.012167
1	8470001	8570000	555	0.00185987	0.00167473	1.11055	0.0102783
1	8480001	8580000	574	0.00199744	0.00166219	1.20169	0.0160828
1	8490001	8590000	615	0.0021589	0.00178281	1.21095	0.0194733
1	8500001	8600000	656	0.00232321	0.00189713	1.22459	0.0169961
1	8510001	8610000	684	0.00245301	0.00199239	1.23119	0.0188122
1	8520001	8620000	709	0.00253554	0.00199264	1.27245	0.0193691
1	8530001	8630000	686	0.0024496	0.00188387	1.3003	0.0207418
1	8540001	8640000	745	0.00268362	0.00204029	1.31531	0.0207345
1	8550001	8650000	741	0.00271436	0.00207818	1.30612	0.022721
1	8560001	8660000	665	0.00248138	0.00189949	1.30634	0.0268416
1	8570001	8670000	643	0.00241025	0.00184136	1.30895	0.0283683
1	8580001	8680000	603	0.00220819	0.00176593	1.25044	0.0168947
1	8590001	8690000	687	0.00250449	0.00200688	1.24795	0.00731852
1	8600001	8700000	690	0.00251132	0.00207135	1.21241	0.0137371
1	8610001	8710000	686	0.00252443	0.00214513	1.17682	0.014292
1	8620001	8720000	742	0.00279976	0.00238264	1.17507	0.0148892
1	8630001	8730000	789	0.00295191	0.00260127	1.1348	0.00987003
1	8640001	8740000	805	0.00297136	0.00273169	1.08774	0.00732075
1	8650001	8750000	830	0.0030737	0.00286542	1.07269	0.00503446
1	8660001	8760000	844	0.00313671	0.0029494	1.06351	0.00459958
1	8670001	8770000	853	0.00315284	0.00300305	1.04988	0.00293283
1	8680001	8780000	831	0.00309351	0.00296079	1.04483	0.0023055
1	8690001	8790000	696	0.00262482	0.0025943	1.01176	0.00493354
1	8700001	8800000	623	0.00234887	0.0023427	1.00263	-0.00292971
1	8710001	8810000	601	0.00224183	0.00224956	0.996564	-0.00473603
1	8720001	8820000	526	0.00189835	0.00208945	0.908541	0.000480819
1	8730001	8830000	491	0.00174287	0.00199082	0.875453	0.00936271
1	8740001	8840000	459	0.00162442	0.00189025	0.859368	0.0128778
1	8750001	8850000	479	0.00164374	0.00193576	0.849145	0.0112687
1	8760001	8860000	532	0.00169377	0.00201544	0.840397	0.00754559
1	8770001	8870000	498	0.00157179	0.00187192	0.839667	0.0104914
1	8780001	8880000	494	0.00154068	0.00182941	0.842173	0.013472
1	8790001	8890000	493	0.0015366	0.00182798	0.8406	0.0145452
1	8800001	8900000	511	0.00161417	0.00185909	0.868258	0.0171351
1	8810001	8910000	521	0.0016583	0.0018121	0.915126	0.0244951
1	8820001	8920000	514	0.00168605	0.00173564	0.971428	0.0313038
1	8830001	8930000	495	0.0016661	0.00159387	1.04532	0.0334638
1	8840001	8940000	463	0.00157324	0.00144314	1.09015	0.0371029
1	8850001	8950000	412	0.00143134	0.00125596	1.13964	0.0517772
1	8860001	8960000	374	0.00142205	0.0012458	1.14148	0.0748214
1	8870001	8970000	407	0.00157091	0.00136059	1.15458	0.0762247
1	8880001	8980000	435	0.00168627	0.00150215	1.12257	0.0782969
1	8890001	8990000	540	0.00199843	0.00186132	1.07366	0.0665455
1	8900001	9000000	585	0.0021025	0.0020353	1.03302	0.0605446
1	8910001	9010000	591	0.00204173	0.00204457	0.998611	0.0533536
1	8920001	9020000	626	0.00211534	0.00212706	0.99449	0.0364378
1	8930001	9030000	676	0.00230385	0.00235818	0.976961	0.031635
1	8940001	9040000	694	0.00240362	0.0024621	0.976248	0.0337735
1	8950001	9050000	697	0.00242147	0.00246165	0.983678	0.0304972
1	8960001	9060000	682	0.00236857	0.0023623	1.00265	0.0271868
1	8970001	9070000	668	0.00227476	0.00234883	0.968465	0.0273992
1	8980001	9080000	685	0.00227385	0.0024162	0.941085	0.0292774
1	8990001	9090000	586	0.00196561	0.00207919	0.945373	0.0329688
1	9000001	9100000	552	0.00188276	0.00198353	0.949197	0.0375337
1	9010001	9110000	516	0.00178702	0.0019049	0.938117	0.0422365
1	9020001	9120000	442	0.00156462	0.00170748	0.916333	0.0523729
1	9030001	9130000	376	0.00129333	0.00144768	0.893381	0.058234
1	9040001	9140000	378	0.00123152	0.00142629	0.863443	0.0518702
1	9050001	9150000	411	0.00133202	0.00154879	0.860039	0.0431725
1	9060001	9160000	427	0.00133222	0.00157322	0.846811	0.0335941
1	9070001	9170000	520	0.00172625	0.00193939	0.890099	0.0196075
1	9080001	9180000	514	0.0017573	0.00186462	0.942444	0.00634083
1	9090001	9190000	580	0.00201547	0.00213758	0.942875	0.00608807
1	9100001	9200000	627	0.00215823	0.00227469	0.948802	0.00241002
1	9110001	9210000	669	0.00232783	0.00242701	0.959135	0.0046943
1	9120001	9220000	689	0.00239111	0.00249128	0.959792	0.00554593
1	9130001	9230000	771	0.00268532	0.00276237	0.972107	0.00638314
1	9140001	9240000	781	0.0027314	0.00276747	0.986966	0.00584537
1	9150001	9250000	744	0.00260908	0.00264654	0.985846	0.0103052
1	9160001	9260000	719	0.00255311	0.00261606	0.975937	0.0194874
1	9170001	9270000	616	0.00214252	0.0021907	0.978007	0.0257539
1	9180001	9280000	584	0.00200803	0.00206675	0.971588	0.0298977
1	9190001	9290000	573	0.00199309	0.00196414	1.01474	0.0300845
1	9200001	9300000	545	0.00193431	0.00187404	1.03216	0.0292614
1	9210001	9310000	523	0.0018242	0.00182069	1.00193	0.0299505
1	9220001	9320000	505	0.00175143	0.00176498	0.992323	0.0309083
1	9230001	9330000	467	0.00155281	0.00153072	1.01443	0.0288057
1	9240001	9340000	438	0.00145764	0.00145525	1.00164	0.0295972
1	9250001	9350000	446	0.00144619	0.00147201	0.982459	0.0215435
1	9260001	9360000	421	0.00136927	0.0013704	0.999175	0.0110857
1	9270001	9370000	403	0.00130007	0.00130888	0.993269	0.0103222
1	9280001	9380000	394	0.00126994	0.00129893	0.977682	0.0100949
1	9290001	9390000	337	0.00100759	0.00111544	0.903312	0.0163905
1	9300001	9400000	294	0.000831549	0.000978517	0.849805	0.0300452
1	9310001	9410000	271	0.000761472	0.000899885	0.846188	0.0369129
1	9320001	9420000	296	0.000826465	0.000999913	0.826537	0.0560948
1	9330001	9430000	243	0.000710914	0.000928867	0.765356	0.0741715
1	9340001	9440000	252	0.000748982	0.000956271	0.783232	0.0816466
1	9350001	9450000	242	0.00072235	0.00096314	0.749995	0.0981499
1	9360001	9460000	284	0.000838695	0.00113925	0.736182	0.100494
1	9370001	9470000	344	0.00102139	0.00137586	0.742365	0.102325
1	9380001	9480000	360	0.00109725	0.00146058	0.751243	0.107626
1	9390001	9490000	378	0.00118328	0.00153641	0.770159	0.101698
1	9400001	9500000	409	0.00130539	0.00164725	0.792466	0.0868042
1	9410001	9510000	430	0.00138999	0.00169159	0.821706	0.0824701
1	9420001	9520000	412	0.00137993	0.00160626	0.859095	0.0735281
1	9430001	9530000	442	0.00155026	0.00169225	0.916094	0.0783254
1	9440001	9540000	468	0.00168804	0.00174092	0.969625	0.0754488
1	9450001	9550000	455	0.00166416	0.00165789	1.00378	0.0729705
1	9460001	9560000	431	0.00163539	0.00154695	1.05717	0.0671381
1	9470001	9570000	415	0.00151569	0.0014038	1.07971	0.0516659
1	9480001	9580000	446	0.00161735	0.00153002	1.05708	0.055542
1	9490001	9590000	483	0.00178448	0.00169677	1.05169	0.0478469
1	9500001	9600000	469	0.0017526	0.00157961	1.10951	0.0580642
1	9510001	9610000	523	0.00199878	0.00169074	1.18219	0.0605006
1	9520001	9620000	549	0.00205487	0.00177379	1.15846	0.0520585
1	9530001	9630000	568	0.00210746	0.0019142	1.10096	0.0400397
1	9540001	9640000	568	0.00207821	0.00198444	1.04725	0.0354931
1	9550001	9650000	606	0.00218521	0.00212373	1.02895	0.0309857
1	9560001	9660000	638	0.0022693	0.00224337	1.01156	0.0259969
1	9570001	9670000	638	0.00238423	0.00233575	1.02076	0.0253769
1	9580001	9680000	627	0.00233066	0.00226699	1.02809	0.0129554
1	9590001	9690000	592	0.00216465	0.00209291	1.03428	0.0106585
1	9600001	9700000	595	0.00219776	0.00219643	1.00061	0.00315993
1	9610001	9710000	532	0.0019586	0.00210542	0.930266	-0.0112415
1	9620001	9720000	497	0.00187207	0.00200883	0.931921	-0.0109092
1	9630001	9730000	495	0.00185587	0.00199484	0.930335	-0.0090437
1	9640001	9740000	465	0.00176038	0.00188658	0.933106	-0.0100226
1	9650001	9750000	455	0.00178196	0.00187962	0.948043	-0.0065535
1	9660001	9760000	452	0.00179921	0.00188945	0.95224	-0.00282829
1	9670001	9770000	490	0.00186857	0.00197671	0.945293	6.49635e-05
1	9680001	9780000	496	0.00182833	0.00199902	0.914613	0.00537078
1	9690001	9790000	487	0.00180933	0.00195354	0.92618	0.00887515
1	9700001	9800000	467	0.00166859	0.00181118	0.921272	0.0107719
1	9710001	9810000	443	0.00153276	0.0016656	0.920245	0.0109194
1	9720001	9820000	454	0.00155592	0.00167063	0.931337	0.0138147
1	9730001	9830000	418	0.00138123	0.00149883	0.921539	0.0148453
1	9740001	9840000	418	0.00138048	0.00147929	0.933204	0.0144147
1	9750001	9850000	390	0.00124948	0.00135182	0.924295	0.0185236
1	9760001	9860000	335	0.00103337	0.00111603	0.925934	0.02278
1	9770001	9870000	255	0.000798328	0.000837384	0.95336	0.0310179
1	9780001	9880000	218	0.000742554	0.000659882	1.12528	0.0391936
1	9790001	9890000	223	0.000764095	0.00067446	1.1329	0.0496575
1	9800001	9900000	300	0.00104805	0.00102136	1.02613	0.0835711
1	9810001	9910000	373	0.0013824	0.00130681	1.05784	0.0930465
1	9820001	9920000	402	0.00150516	0.00142157	1.0588	0.0907578
1	9830001	9930000	432	0.00163978	0.00149988	1.09327	0.0909693
1	9840001	9940000	460	0.00177018	0.00159762	1.10801	0.0941929
1	9850001	9950000	532	0.00187773	0.00169556	1.10744	0.0755769
1	9860001	9960000	609	0.00220058	0.00198651	1.10776	0.0678344
1	9870001	9970000	705	0.00261337	0.00233404	1.11968	0.0615808
1	9880001	9980000	740	0.00270869	0.00243155	1.11398	0.0598494
1	9890001	9990000	881	0.0031896	0.0027459	1.16159	0.0589449
1	9900001	10000000	962	0.00345694	0.00281094	1.22982	0.0395817
1	9910001	10010000	931	0.0032789	0.00265227	1.23626	0.0307853
1	9920001	10020000	932	0.00321345	0.00260808	1.23211	0.0266588
1	9930001	10030000	916	0.00310586	0.00255622	1.21502	0.024729
1	9940001	10040000	916	0.00300134	0.00248519	1.20769	0.0195596
1	9950001	10050000	877	0.00296957	0.00245221	1.21098	0.0223604
1	9960001	10060000	836	0.00276257	0.002267	1.2186	0.0217341
1	9970001	10070000	769	0.00245272	0.00200817	1.22137	0.0213958
1	9980001	10080000	803	0.00254732	0.00208588	1.22122	0.0170651
1	9990001	10090000	724	0.00225165	0.00195746	1.15029	0.00605598
1	10000001	10100000	657	0.00196386	0.00177765	1.10475	0.00626263
1	10010001	10110000	694	0.00202098	0.00183653	1.10043	0.00594372
1	10020001	10120000	706	0.00207409	0.00186505	1.11208	0.00681853
1	10030001	10130000	726	0.00215725	0.00194734	1.10779	0.0107962
1	10040001	10140000	787	0.0024017	0.00223911	1.07261	0.0191384
1	10050001	10150000	843	0.00260312	0.00249902	1.04166	0.0244688
1	10060001	10160000	855	0.00259687	0.00255586	1.01605	0.0283014
1	10070001	10170000	863	0.0026344	0.00261694	1.00667	0.0268555
1	10080001	10180000	846	0.00262164	0.00268913	0.974903	0.0278564
1	10090001	10190000	796	0.00245517	0.00253399	0.968895	0.0306178
1	10100001	10200000	742	0.00232673	0.00245246	0.948733	0.0351133
1	10110001	10210000	727	0.00228868	0.00248753	0.920061	0.0338822
1	10120001	10220000	715	0.00231234	0.00254958	0.906949	0.0365178
1	10130001	10230000	733	0.00242776	0.00263982	0.919669	0.0331868
1	10140001	10240000	630	0.00207863	0.00225472	0.921902	0.0271229
1	10150001	10250000	546	0.00181738	0.00195103	0.931498	0.0210261
1	10160001	10260000	550	0.00184409	0.00191806	0.961435	0.0113658
1	10170001	10270000	569	0.00189363	0.00196399	0.964175	0.00891
1	10180001	10280000	550	0.0018504	0.00188095	0.983758	0.00555634
1	10190001	10290000	600	0.00205686	0.00210649	0.976439	-0.00352204
1	10200001	10300000	607	0.00211827	0.00214819	0.986072	-0.00935381
1	10210001	10310000	555	0.00201406	0.00198638	1.01393	-0.00931693
1	10220001	10320000	505	0.00181148	0.00177013	1.02336	-0.0135344
1	10230001	10330000	451	0.00159648	0.0015726	1.01519	-0.0197745
1	10240001	10340000	487	0.00173706	0.00168538	1.03066	-0.0168471
1	10250001	10350000	508	0.00180452	0.00174377	1.03484	-0.0163934
1	10260001	10360000	514	0.00187654	0.00181963	1.03128	-0.014218
1	10270001	10370000	517	0.00190729	0.00181587	1.05035	-0.0112591
1	10280001	10380000	482	0.00173046	0.00164744	1.05039	-0.00806949
1	10290001	10390000	410	0.00142708	0.0013207	1.08055	-0.00287484
1	10300001	10400000	361	0.00122267	0.00111563	1.09595	0.00098755
1	10310001	10410000	353	0.00118463	0.00106522	1.1121	0.0028683
1	10320001	10420000	368	0.00123628	0.00112503	1.09889	0.00591023
1	10330001	10430000	409	0.00137526	0.00125652	1.0945	0.00704687
1	10340001	10440000	404	0.00135469	0.00127297	1.0642	0.0082626
1	10350001	10450000	395	0.00134193	0.00125775	1.06693	0.0134365
1	10360001	10460000	337	0.00113981	0.00105304	1.0824	0.018203
1	10370001	10470000	291	0.000968577	0.000901523	1.07438	0.0247584
1	10380001	10480000	273	0.000931752	0.00086319	1.07943	0.0246576
1	10390001	10490000	282	0.00100257	0.000871226	1.15076	0.035355
1	10400001	10500000	301	0.00108987	0.000944544	1.15386	0.0403621
1	10410001	10510000	347	0.00126579	0.00111815	1.13204	0.0410618
1	10420001	10520000	388	0.00140558	0.00125853	1.11684	0.0374529
1	10430001	10530000	394	0.00142122	0.0012906	1.10121	0.0367805
1	10440001	10540000	391	0.00140644	0.0012913	1.08917	0.0340256
1	10450001	10550000	423	0.00153068	0.00139657	1.09603	0.0273213
1	10460001	10560000	471	0.00173064	0.00161745	1.06998	0.0207401
1	10470001	10570000	505	0.00186469	0.00179133	1.04095	0.0153784
1	10480001	10580000	558	0.00202894	0.00194127	1.04516	0.0123819
1	10490001	10590000	536	0.00194401	0.00192252	1.01118	0.00784937
1	10500001	10600000	535	0.00194702	0.00192527	1.0113	0.00597078
1	10510001	10610000	495	0.00180096	0.00175874	1.02401	0.00551622
1	10520001	10620000	438	0.00160896	0.00155533	1.03448	0.00287019
1	10530001	10630000	400	0.00150872	0.00142157	1.06131	0.00304452
1	10540001	10640000	395	0.0015039	0.00139902	1.07497	0.00621314
1	10550001	10650000	357	0.00137171	0.00128365	1.0686	0.0126401
1	10560001	10660000	339	0.00129253	0.00119212	1.08423	0.0240522
1	10570001	10670000	374	0.00140621	0.00128397	1.0952	0.0228812
1	10580001	10680000	353	0.00138345	0.00127243	1.08725	0.0254266
1	10590001	10690000	362	0.00143596	0.00133999	1.07162	0.0225622
1	10600001	10700000	362	0.00146662	0.00139547	1.05099	0.018992
1	10610001	10710000	346	0.00139642	0.00136028	1.02657	0.0143653
1	10620001	10720000	357	0.00142418	0.00139979	1.01742	0.0166861
1	10630001	10730000	340	0.00134058	0.00133793	1.00198	0.0160772
1	10640001	10740000	383	0.0015726	0.00152531	1.031	0.0185665
1	10650001	10750000	414	0.00170309	0.00164406	1.03591	0.013152
1	10660001	10760000	409	0.00162619	0.00158158	1.02821	0.0063884
1	10670001	10770000	353	0.00142898	0.00139433	1.02485	0.00554982
1	10680001	10780000	348	0.00137831	0.00133941	1.02904	0.00786061
1	10690001	10790000	354	0.00138268	0.00133345	1.03692	0.0121283
1	10700001	10800000	347	0.00132765	0.00125668	1.05647	0.0124966
1	10710001	10810000	411	0.00159284	0.00149823	1.06315	0.00691681
1	10720001	10820000	459	0.00182689	0.00171486	1.06533	0.0012347
1	10730001	10830000	483	0.00184654	0.00176636	1.04539	0.000537898
1	10740001	10840000	487	0.00162268	0.0016611	0.976871	-0.00207295
1	10750001	10850000	477	0.00158825	0.00161144	0.985609	0.00125975
1	10760001	10860000	462	0.00158568	0.00158582	0.999912	0.00409595
1	10770001	10870000	428	0.00145454	0.00144912	1.00374	0.00649012
1	10780001	10880000	427	0.00146005	0.00145506	1.00343	0.0071539
1	10790001	10890000	438	0.00151595	0.00152059	0.996949	0.00475758
1	10800001	10900000	485	0.00169984	0.00169288	1.00411	0.00862072
1	10810001	10910000	462	0.00160342	0.00157025	1.02112	0.0163982
1	10820001	10920000	405	0.00134168	0.00132031	1.01619	0.0219721
1	10830001	10930000	385	0.00133674	0.00128269	1.04214	0.0229481
1	10840001	10940000	322	0.00125826	0.00112102	1.12242	0.0224779
1	10850001	10950000	322	0.00119681	0.001076	1.11228	0.0222895
1	10860001	10960000	371	0.00128677	0.00119171	1.07977	0.0236498
1	10870001	10970000	402	0.00136081	0.0012692	1.07218	0.0220594
1	10880001	10980000	398	0.00131937	0.00123524	1.06811	0.0214558
1	10890001	10990000	379	0.0012066	0.00111975	1.07756	0.0212596
1	10900001	11000000	337	0.00102716	0.000962605	1.06706	0.0207975
1	10910001	11010000	306	0.000889661	0.000878703	1.01247	0.0201281
1	10920001	11020000	350	0.00101656	0.00102558	0.991205	0.0239535
1	10930001	11030000	358	0.00103964	0.00101659	1.02267	0.0275712
1	10940001	11040000	394	0.00116365	0.00107615	1.08131	0.0334195
1	10950001	11050000	371	0.00109937	0.000999109	1.10035	0.0351724
1	10960001	11060000	334	0.00103243	0.000901118	1.14572	0.0318946
1	10970001	11070000	322	0.000998018	0.00088401	1.12897	0.0335243
1	10980001	11080000	408	0.00111419	0.00114458	0.973449	0.0304638
1	10990001	11090000	506	0.0012824	0.00145857	0.879217	0.0320863
1	11000001	11100000	563	0.0013157	0.00162013	0.812095	0.0309594
1	11010001	11110000	587	0.00136005	0.00168413	0.807568	0.0299977
1	11020001	11120000	536	0.00120797	0.00151099	0.799456	0.0290902
1	11030001	11130000	542	0.00123445	0.00157743	0.78257	0.0277232
1	11040001	11140000	538	0.00124095	0.00164007	0.756645	0.0216522
1	11050001	11150000	583	0.00140791	0.00178988	0.786595	0.0232225
1	11060001	11160000	600	0.00147409	0.00183257	0.804384	0.0250758
1	11070001	11170000	647	0.00169195	0.00201609	0.839223	0.0231506
1	11080001	11180000	573	0.0016213	0.00182243	0.889636	0.0245665
1	11090001	11190000	503	0.00155382	0.00161312	0.963239	0.0296732
1	11100001	11200000	489	0.00165362	0.00157713	1.0485	0.0400607
1	11110001	11210000	500	0.00177354	0.00161293	1.09958	0.0449021
1	11120001	11220000	512	0.00181507	0.00165713	1.09531	0.0438677
1	11130001	11230000	494	0.0017497	0.00159116	1.09964	0.0441544
1	11140001	11240000	490	0.00171805	0.00155292	1.10634	0.0456089
1	11150001	11250000	473	0.00163452	0.00152214	1.07383	0.0410734
1	11160001	11260000	458	0.00159069	0.00153266	1.03786	0.0382592
1	11170001	11270000	415	0.0013927	0.00136849	1.01769	0.0424847
1	11180001	11280000	406	0.00134418	0.00131792	1.01993	0.0408636
1	11190001	11290000	363	0.00120797	0.00117583	1.02733	0.0334279
1	11200001	11300000	339	0.00114925	0.0011442	1.00441	0.0253498
1	11210001	11310000	366	0.00119308	0.00125774	0.94859	0.00823222
1	11220001	11320000	365	0.00120129	0.00125278	0.958899	0.00983223
1	11230001	11330000	412	0.00144307	0.00143932	1.00261	0.0144283
1	11240001	11340000	430	0.00159321	0.00159776	0.997152	0.0119862
1	11250001	11350000	420	0.00160818	0.00159521	1.00813	0.0085578
1	11260001	11360000	426	0.00163865	0.0015956	1.02698	0.00912498
1	11270001	11370000	433	0.00170532	0.00163498	1.04302	0.00864625
1	11280001	11380000	425	0.00171642	0.00160909	1.0667	0.00973047
1	11290001	11390000	447	0.00181028	0.0016835	1.07531	0.0100017
1	11300001	11400000	466	0.00189822	0.00171427	1.10731	0.00368887
1	11310001	11410000	443	0.00186824	0.00165069	1.13179	0.00934782
1	11320001	11420000	465	0.00194723	0.00174546	1.1156	0.00836645
1	11330001	11430000	460	0.00189363	0.00170682	1.10945	0.00420823
1	11340001	11440000	459	0.00186864	0.00167745	1.11398	0.00655438
1	11350001	11450000	494	0.00205787	0.00186933	1.10086	0.0112869
1	11360001	11460000	554	0.00230899	0.00218682	1.05587	0.0344361
1	11370001	11470000	557	0.00229662	0.00219669	1.04549	0.0385095
1	11380001	11480000	609	0.0024617	0.00237544	1.03631	0.0462047
1	11390001	11490000	632	0.00256968	0.00244047	1.05294	0.0575376
1	11400001	11500000	647	0.00256569	0.00254231	1.0092	0.063043
1	11410001	11510000	632	0.00241349	0.00245534	0.982956	0.0660688
1	11420001	11520000	671	0.00258173	0.002646	0.975711	0.0643148
1	11430001	11530000	652	0.00251488	0.00259768	0.968125	0.0700683
1	11440001	11540000	598	0.00226565	0.00235946	0.960241	0.0760508
1	11450001	11550000	557	0.00201696	0.00212058	0.951136	0.0783772
1	11460001	11560000	530	0.00182936	0.00190794	0.958814	0.0563878
1	11470001	11570000	548	0.00190769	0.00196717	0.969764	0.0522826
1	11480001	11580000	575	0.00199304	0.00204303	0.975531	0.0364128
1	11490001	11590000	649	0.0022167	0.00224165	0.98887	0.0229644
1	11500001	11600000	596	0.00203924	0.00199228	1.02357	0.0167004
1	11510001	11610000	555	0.00195913	0.0018727	1.04615	0.0149962
1	11520001	11620000	483	0.00166639	0.00155409	1.07226	0.0137144
1	11530001	11630000	479	0.00160948	0.00150657	1.06831	0.00867089
1	11540001	11640000	497	0.00167138	0.00156836	1.06569	0.00888254
1	11550001	11650000	473	0.00158755	0.00148724	1.06745	0.0088984
1	11560001	11660000	454	0.00156785	0.00141805	1.10564	0.0102376
1	11570001	11670000	429	0.0014441	0.00130278	1.10848	0.0078731
1	11580001	11680000	372	0.00124401	0.00111495	1.11575	0.0153605
1	11590001	11690000	299	0.000942131	0.000893211	1.05477	0.0164995
1	11600001	11700000	277	0.000884073	0.000835592	1.05802	0.0181906
1	11610001	11710000	311	0.000988765	0.0009265	1.0672	0.0156593
1	11620001	11720000	331	0.00103999	0.000964546	1.07822	0.0142494
1	11630001	11730000	311	0.000972209	0.000904959	1.07431	0.014095
1	11640001	11740000	323	0.00100582	0.000983045	1.02317	0.0103174
1	11650001	11750000	336	0.00106853	0.00105237	1.01536	0.0105982
1	11660001	11760000	345	0.00110063	0.00111395	0.988043	0.00894005
1	11670001	11770000	341	0.00110946	0.00112803	0.983538	0.00793908
1	11680001	11780000	315	0.00101562	0.00103527	0.981019	0.00333893
1	11690001	11790000	310	0.00104631	0.00106271	0.984568	-0.0025594
1	11700001	11800000	391	0.00137059	0.00139883	0.979812	0.00298136
1	11710001	11810000	464	0.00169718	0.00173194	0.97993	-0.000765564
1	11720001	11820000	494	0.00180383	0.00185346	0.973223	-0.00214509
1	11730001	11830000	494	0.001805	0.00184644	0.977557	-0.00243466
1	11740001	11840000	493	0.00180156	0.00183543	0.981547	-0.00119937
1	11750001	11850000	477	0.00172894	0.00176024	0.982218	-0.00193288
1	11760001	11860000	448	0.0015914	0.00161381	0.986114	-0.00191599
1	11770001	11870000	468	0.00167678	0.00170078	0.985889	-0.00282465
1	11780001	11880000	462	0.00168505	0.00170827	0.986407	-0.00391108
1	11790001	11890000	436	0.00156566	0.00159511	0.981537	-0.00505908
1	11800001	11900000	360	0.00124476	0.00126221	0.986175	-0.0127271
1	11810001	11910000	307	0.000979466	0.000979217	1.00025	-0.0127311
1	11820001	11920000	289	0.000909426	0.000899956	1.01052	-0.0124242
1	11830001	11930000	342	0.00108786	0.00103623	1.04982	-0.0108809
1	11840001	11940000	364	0.00116825	0.00104417	1.11883	-0.0121271
1	11850001	11950000	391	0.00123531	0.00109715	1.12593	-0.012897
1	11860001	11960000	396	0.00124417	0.00111044	1.12043	-0.0137691
1	11870001	11970000	404	0.00126881	0.001145	1.10813	-0.0120085
1	11880001	11980000	440	0.00140759	0.0013061	1.0777	-0.0105666
1	11890001	11990000	427	0.00137827	0.00127972	1.07701	-0.0102791
1	11900001	12000000	415	0.00134846	0.0012568	1.07293	-0.00976733
1	11910001	12010000	378	0.00123327	0.00116989	1.05418	-0.00972942
1	11920001	12020000	382	0.00124185	0.00117851	1.05375	-0.0104188
1	11930001	12030000	352	0.00111755	0.00110166	1.01442	-0.012375
1	11940001	12040000	387	0.00123642	0.00124094	0.996358	-0.00861143
1	11950001	12050000	445	0.00146143	0.00146172	0.999802	-0.00773482
1	11960001	12060000	432	0.00144308	0.0014321	1.00767	-0.00700287
1	11970001	12070000	412	0.00135069	0.00130832	1.03239	-0.00740007
1	11980001	12080000	411	0.00131801	0.00125228	1.05249	-0.00967976
1	11990001	12090000	424	0.00134992	0.00128704	1.04886	-0.0109433
1	12000001	12100000	455	0.00144223	0.00137104	1.05192	-0.0124241
1	12010001	12110000	454	0.00142959	0.00137264	1.04149	-0.0120356
1	12020001	12120000	431	0.00136475	0.00132081	1.03327	-0.0107005
1	12030001	12130000	430	0.00136499	0.00132405	1.03092	-0.00822305
1	12040001	12140000	349	0.00108368	0.00106707	1.01557	-0.0111878
1	12050001	12150000	259	0.000777791	0.000770337	1.00968	-0.0113426
1	12060001	12160000	258	0.000770146	0.000782063	0.984762	-0.0084426
1	12070001	12170000	261	0.000780835	0.000787145	0.991984	-0.0039007
1	12080001	12180000	294	0.000911739	0.000892986	1.021	0.0148657
1	12090001	12190000	369	0.00119052	0.00112393	1.05925	0.0199433
1	12100001	12200000	370	0.00119445	0.00115072	1.038	0.0232933
1	12110001	12210000	382	0.00122753	0.00118222	1.03833	0.0254191
1	12120001	12220000	382	0.00123963	0.00118136	1.04932	0.024937
1	12130001	12230000	370	0.00121773	0.00117013	1.04068	0.0260261
1	12140001	12240000	368	0.00122161	0.00117779	1.03721	0.0257499
1	12150001	12250000	371	0.00122417	0.00119228	1.02675	0.0250549
1	12160001	12260000	381	0.00124955	0.00123385	1.01272	0.0290152
1	12170001	12270000	424	0.00142086	0.00139768	1.01658	0.0244022
1	12180001	12280000	378	0.00122834	0.00126825	0.968531	0.0220289
1	12190001	12290000	302	0.000973573	0.00106548	0.913741	0.0232586
1	12200001	12300000	297	0.000970816	0.0010419	0.931775	0.0219888
1	12210001	12310000	286	0.000971652	0.00103845	0.935675	0.0190588
1	12220001	12320000	322	0.00113602	0.0012181	0.932616	0.013278
1	12230001	12330000	349	0.00122481	0.0013001	0.942089	0.0152813
1	12240001	12340000	408	0.00144534	0.00146421	0.987113	0.0193721
1	12250001	12350000	425	0.0015225	0.00153972	0.988816	0.0190722
1	12260001	12360000	524	0.00190442	0.00193153	0.985964	0.0128761
1	12270001	12370000	521	0.0018825	0.00189878	0.991426	0.0102256
1	12280001	12380000	606	0.00212524	0.00201879	1.05273	0.00106569
1	12290001	12390000	660	0.00226571	0.002109	1.07431	-0.00165791
1	12300001	12400000	688	0.00236795	0.00225234	1.05133	-0.000538122
1	12310001	12410000	695	0.00236586	0.00224023	1.05608	-0.000172817
1	12320001	12420000	737	0.00246217	0.00236146	1.04265	0.00211878
1	12330001	12430000	726	0.00239871	0.00229685	1.04435	-0.000182297
1	12340001	12440000	686	0.00222428	0.00217529	1.02252	-0.00396359
1	12350001	12450000	752	0.00248287	0.00241946	1.02621	-0.00608478
1	12360001	12460000	673	0.00218168	0.00207329	1.05228	-0.00945014
1	12370001	12470000	669	0.00215024	0.00206384	1.04186	-0.010039
1	12380001	12480000	601	0.00199473	0.00199725	0.998738	-0.00888915
1	12390001	12490000	587	0.00198485	0.00201476	0.985155	-0.0073696
1	12400001	12500000	577	0.00193491	0.00188684	1.02548	-0.00772223
1	12410001	12510000	589	0.00196517	0.00195364	1.0059	-0.00767164
1	12420001	12520000	507	0.00169248	0.00164941	1.02611	-0.0101226
1	12430001	12530000	488	0.00165452	0.00161276	1.02589	-0.0110636
1	12440001	12540000	527	0.0018144	0.00181664	0.998767	-0.0113453
1	12450001	12550000	452	0.00153389	0.00153809	0.997269	-0.0101858
1	12460001	12560000	433	0.00149026	0.00150229	0.991992	-0.00945147
1	12470001	12570000	405	0.00140703	0.00145643	0.966081	-0.00619755
1	12480001	12580000	452	0.00159659	0.00166718	0.957659	-0.00704873
1	12490001	12590000	427	0.00149318	0.00157764	0.946464	-0.0104062
1	12500001	12600000	437	0.00157388	0.00168196	0.935742	-0.0132261
1	12510001	12610000	417	0.00152575	0.00160577	0.950167	-0.0148342
1	12520001	12620000	440	0.00160532	0.00167856	0.956367	-0.0144073
1	12530001	12630000	460	0.00170141	0.00172501	0.986319	-0.0120867
1	12540001	12640000	422	0.00156868	0.00152948	1.02563	-0.0115969
1	12550001	12650000	416	0.00153583	0.00150197	1.02254	-0.0115646
1	12560001	12660000	403	0.00146902	0.00143933	1.02063	-0.0113409
1	12570001	12670000	383	0.00138349	0.0013296	1.04053	-0.0115683
1	12580001	12680000	363	0.00135445	0.00128455	1.05442	-0.0128359
1	12590001	12690000	450	0.00171421	0.00164765	1.0404	-0.0125779
1	12600001	12700000	475	0.00179091	0.00177089	1.01131	-0.0117972
1	12610001	12710000	525	0.00198396	0.00198533	0.99931	-0.0114213
1	12620001	12720000	556	0.00208093	0.00205972	1.0103	-0.012712
1	12630001	12730000	541	0.00200004	0.00202437	0.987981	-0.0135823
1	12640001	12740000	512	0.00187994	0.00192754	0.975305	-0.0146523
1	12650001	12750000	524	0.0019072	0.00196206	0.97204	-0.0137892
1	12660001	12760000	523	0.00190982	0.00195255	0.978116	-0.0131963
1	12670001	12770000	550	0.00203087	0.00207441	0.979011	-0.0131212
1	12680001	12780000	493	0.00177605	0.00179444	0.989752	-0.00842797
1	12690001	12790000	406	0.00142516	0.00144175	0.988493	-0.00419765
1	12700001	12800000	331	0.00113986	0.00113273	1.00629	-0.00253252
1	12710001	12810000	285	0.000942289	0.000902128	1.04452	0.00275077
1	12720001	12820000	259	0.000865593	0.000793504	1.09085	0.0148793
1	12730001	12830000	262	0.000879231	0.000773803	1.13625	0.0185752
1	12740001	12840000	303	0.00102445	0.000898626	1.14002	0.0145276
1	12750001	12850000	291	0.000989376	0.000862061	1.14769	0.0145944
1	12760001	12860000	292	0.000977826	0.000880126	1.11101	0.0132741
1	12770001	12870000	252	0.000826955	0.000726172	1.13879	0.0154093
1	12780001	12880000	231	0.000742667	0.000656924	1.13052	0.0118423
1	12790001	12890000	214	0.000681108	0.000601767	1.13185	0.00899678
1	12800001	12900000	268	0.000885144	0.000736353	1.20206	0.00920672
1	12810001	12910000	271	0.000905832	0.000725221	1.24904	0.00793688
1	12820001	12920000	250	0.000822639	0.000680009	1.20975	0.0034837
1	12830001	12930000	253	0.000835837	0.000672423	1.24302	0.00602651
1	12840001	12940000	233	0.000770506	0.000600696	1.28269	0.00938109
1	12850001	12950000	247	0.000835232	0.000628036	1.32991	0.0129397
1	12860001	12960000	233	0.000801014	0.000569615	1.40624	0.0146979
1	12870001	12970000	232	0.000798713	0.000561593	1.42223	0.0157611
1	12880001	12980000	235	0.000805313	0.000562074	1.43275	0.0158794
1	12890001	12990000	223	0.000772503	0.000521884	1.48022	0.0189427
1	12900001	13000000	203	0.000723262	0.00054157	1.33549	0.0159743
1	12910001	13010000	264	0.00102313	0.000902842	1.13323	0.00572689
1	12920001	13020000	303	0.00117849	0.00109846	1.07286	0.00242903
1	12930001	13030000	331	0.00127687	0.00128397	0.99447	0.00245774
1	12940001	13040000	375	0.00143923	0.0015039	0.956998	0.00304731
1	12950001	13050000	378	0.00144477	0.00154925	0.932561	-0.000820537
1	12960001	13060000	385	0.00147026	0.00158193	0.929409	-0.00108657
1	12970001	13070000	413	0.00155709	0.00168432	0.924462	-0.0018994
1	12980001	13080000	451	0.00167332	0.00178551	0.937166	-0.00215072
1	12990001	13090000	593	0.0021306	0.00213147	0.999592	-0.00226105
1	13000001	13100000	588	0.00205698	0.00205234	1.00226	-0.000440458
1	13010001	13110000	516	0.00172043	0.00169531	1.01482	0.00185318
1	13020001	13120000	529	0.00171	0.00172609	0.990678	0.00379708
1	13030001	13130000	500	0.00159624	0.00159171	1.00285	0.000228089
1	13040001	13140000	503	0.00165239	0.00157144	1.05151	-0.00155312
1	13050001	13150000	499	0.0016231	0.00154892	1.04789	-0.000927497
1	13060001	13160000	545	0.00176683	0.00171476	1.03037	-0.00118901
1	13070001	13170000	542	0.00177725	0.00170749	1.04086	0.000957812
1	13080001	13180000	588	0.00200256	0.00186083	1.07616	0.0149128
1	13090001	13190000	495	0.00168548	0.00160842	1.04791	0.0189703
1	13100001	13200000	499	0.00169695	0.00159789	1.06199	0.0171891
1	13110001	13210000	505	0.00171669	0.00158527	1.0829	0.0175121
1	13120001	13220000	446	0.00154643	0.00135259	1.14331	0.0183341
1	13130001	13230000	457	0.00155804	0.00133807	1.16439	0.016429
1	13140001	13240000	394	0.00128421	0.00110045	1.16699	0.0200019
1	13150001	13250000	420	0.00134137	0.00114805	1.16839	0.0175156
1	13160001	13260000	416	0.00132026	0.00110418	1.19569	0.0162802
1	13170001	13270000	429	0.00131102	0.00111954	1.17103	0.0122452
1	13180001	13280000	405	0.00115117	0.0010441	1.10255	-0.0088139
1	13190001	13290000	421	0.00120315	0.00114468	1.05108	-0.0141593
1	13200001	13300000	497	0.00149128	0.00147057	1.01408	-0.0177642
1	13210001	13310000	585	0.00182208	0.0018617	0.978718	-0.018567
1	13220001	13320000	629	0.00198644	0.00203202	0.977569	-0.0182784
1	13230001	13330000	649	0.00206116	0.00213796	0.964078	-0.0195793
1	13240001	13340000	727	0.00230369	0.00240113	0.959419	-0.0202483
1	13250001	13350000	727	0.00232093	0.00239228	0.970175	-0.0183524
1	13260001	13360000	767	0.00234672	0.00248007	0.946231	-0.0172671
1	13270001	13370000	742	0.00230461	0.00244003	0.944501	-0.0159836
1	13280001	13380000	708	0.00225002	0.00238474	0.943507	-0.0158111
1	13290001	13390000	663	0.00215607	0.002277	0.946891	-0.0128791
1	13300001	13400000	572	0.00183723	0.00194674	0.943747	-0.00926016
1	13310001	13410000	489	0.00152932	0.00162229	0.942692	-0.00711538
1	13320001	13420000	457	0.00140433	0.00151403	0.927544	-0.00608111
1	13330001	13430000	444	0.00141068	0.00150648	0.936408	-0.00494456
1	13340001	13440000	381	0.0012204	0.0012975	0.940578	0.00176115
1	13350001	13450000	357	0.00116681	0.00122702	0.95093	0.00579007
1	13360001	13460000	285	0.00103609	0.00101986	1.01591	0.0121488
1	13370001	13470000	291	0.00107756	0.00103964	1.03647	0.00987687
1	13380001	13480000	313	0.00111818	0.0011268	0.99235	0.00953149
1	13390001	13490000	327	0.00111255	0.00118499	0.938869	0.0126244
1	13400001	13500000	363	0.00117902	0.00131506	0.896552	0.0135509
1	13410001	13510000	371	0.00121239	0.00135026	0.897894	0.0122948
1	13420001	13520000	368	0.00119203	0.00130596	0.912761	0.0114089
1	13430001	13530000	341	0.00108553	0.00118602	0.915271	0.0153959
1	13440001	13540000	319	0.0010109	0.0011142	0.907288	0.0139842
1	13450001	13550000	297	0.000926453	0.00107251	0.863818	0.00840861
1	13460001	13560000	277	0.000875208	0.00103488	0.84571	0.00681051
1	13470001	13570000	263	0.00080268	0.000966755	0.830283	0.0057732
1	13480001	13580000	228	0.000690584	0.000808587	0.854063	0.00750217
1	13490001	13590000	210	0.000661664	0.000715354	0.924946	0.00143093
1	13500001	13600000	156	0.000526506	0.000517831	1.01675	-0.00441853
1	13510001	13610000	162	0.000558993	0.000520665	1.07361	-0.0100318
1	13520001	13620000	161	0.000580071	0.000537743	1.07871	-0.0108896
1	13530001	13630000	202	0.000707251	0.000671244	1.05364	-0.0116746
1	13540001	13640000	300	0.000968105	0.000982077	0.985773	-0.0142183
1	13550001	13650000	402	0.00128662	0.00131304	0.979879	-0.0171772
1	13560001	13660000	491	0.00158758	0.00159655	0.994382	-0.0187711
1	13570001	13670000	568	0.00185521	0.00187955	0.98705	-0.0188406
1	13580001	13680000	622	0.00208261	0.00210355	0.990045	-0.0200091
1	13590001	13690000	714	0.00242572	0.00247474	0.980192	-0.0199915
1	13600001	13700000	819	0.00272144	0.00281631	0.966314	-0.0198702
1	13610001	13710000	862	0.00279282	0.00293473	0.951645	-0.0194478
1	13620001	13720000	933	0.00292692	0.00310465	0.942754	-0.0177779
1	13630001	13730000	1008	0.00299606	0.00325391	0.920757	-0.0174861
1	13640001	13740000	1028	0.00305336	0.00325734	0.937378	-0.0151968
1	13650001	13750000	965	0.00287022	0.0030601	0.93795	-0.0116266
1	13660001	13760000	922	0.0027084	0.00292626	0.92555	-0.00947579
1	13670001	13770000	870	0.00251506	0.00272588	0.92266	-0.00847135
1	13680001	13780000	828	0.00234059	0.00255212	0.917116	-0.00711941
1	13690001	13790000	763	0.00208054	0.00222632	0.93452	-0.00378047
1	13700001	13800000	667	0.00182634	0.00190791	0.957246	-0.000389039
1	13710001	13810000	606	0.0016774	0.00171135	0.980162	0.00313985
1	13720001	13820000	618	0.00182456	0.00183742	0.993001	0.000700978
1	13730001	13830000	534	0.00172595	0.00168331	1.02533	0.00307178
1	13740001	13840000	435	0.00147648	0.00143904	1.02602	0.00327476
1	13750001	13850000	405	0.00136569	0.00133757	1.02102	-0.00104418
1	13760001	13860000	379	0.00130791	0.00128436	1.01834	0.00147904
1	13770001	13870000	390	0.00137526	0.00137462	1.00047	0.00776957
1	13780001	13880000	382	0.00132661	0.00134775	0.984315	0.00898313
1	13790001	13890000	329	0.00114492	0.00121936	0.938952	0.00628754
1	13800001	13900000	308	0.00107115	0.00116024	0.923214	0.00520432
1	13810001	13910000	319	0.0011194	0.00124537	0.898849	0.00249767
1	13820001	13920000	234	0.000837077	0.000946681	0.884223	0.0107551
1	13830001	13930000	184	0.000672591	0.000761927	0.88275	0.0169967
1	13840001	13940000	168	0.000615913	0.00070267	0.876532	0.0184309
1	13850001	13950000	184	0.000673995	0.00075169	0.89664	0.0166117
1	13860001	13960000	174	0.000627759	0.000697842	0.899572	0.00963894
1	13870001	13970000	211	0.00075065	0.000832393	0.901798	-0.00947388
1	13880001	13980000	234	0.000838363	0.000919592	0.911668	-0.0155061
1	13890001	13990000	291	0.00101508	0.00110825	0.915931	-0.018701
1	13900001	14000000	346	0.00121082	0.0013178	0.918819	-0.0201791
1	13910001	14010000	329	0.00114391	0.00123006	0.929963	-0.0205999
1	13920001	14020000	341	0.00116408	0.00125554	0.927155	-0.0198501
1	13930001	14030000	342	0.0011658	0.00125651	0.927808	-0.0199162
1	13940001	14040000	341	0.00116215	0.00125083	0.929103	-0.0198568
1	13950001	14050000	338	0.0011739	0.00124195	0.945207	-0.019148
1	13960001	14060000	344	0.00117523	0.00123859	0.948845	-0.0184507
1	13970001	14070000	292	0.000970608	0.000998061	0.972494	-0.0196758
1	13980001	14080000	275	0.00090004	0.000910254	0.988779	-0.0164633
1	13990001	14090000	252	0.000835072	0.000829808	1.00634	-0.0104986
1	14000001	14100000	222	0.000703535	0.000698865	1.00668	-0.00753769
1	14010001	14110000	232	0.000730118	0.000724043	1.00839	-0.00964752
1	14020001	14120000	243	0.000757406	0.000776788	0.975049	-0.0121322
1	14030001	14130000	320	0.00101801	0.00111121	0.916127	-0.00315333
1	14040001	14140000	416	0.00133374	0.00150063	0.888787	0.0021304
1	14050001	14150000	419	0.00132819	0.00149952	0.885743	0.00137864
1	14060001	14160000	415	0.00133146	0.00149683	0.88952	0.00103689
1	14070001	14170000	395	0.0012944	0.00143713	0.900684	0.00395493
1	14080001	14180000	392	0.00131838	0.00146436	0.900311	0.00325926
1	14090001	14190000	402	0.00139523	0.00154795	0.90134	0.00181101
1	14100001	14200000	417	0.00147114	0.00162865	0.903288	0.00317845
1	14110001	14210000	434	0.00155842	0.00172714	0.902312	0.00468223
1	14120001	14220000	417	0.0015213	0.00166512	0.913628	0.00562341
1	14130001	14230000	347	0.00128896	0.00135996	0.947793	0.00104312
1	14140001	14240000	249	0.000964956	0.000967699	0.997165	-0.00557387
1	14150001	14250000	231	0.00090235	0.000926961	0.97345	-0.00530979
1	14160001	14260000	244	0.000944973	0.000986339	0.958061	-0.0050577
1	14170001	14270000	267	0.000997651	0.0010857	0.918901	-0.00644335
1	14180001	14280000	311	0.00109895	0.00125687	0.874355	-0.00492451
1	14190001	14290000	328	0.0010577	0.00127089	0.832251	-0.000147876
1	14200001	14300000	326	0.00105149	0.00125573	0.837354	0.000441938
1	14210001	14310000	285	0.000888882	0.00108187	0.821616	0.000243
1	14220001	14320000	293	0.00091818	0.00111269	0.825189	0.00930276
1	14230001	14330000	310	0.000976662	0.00117402	0.831896	0.022656
1	14240001	14340000	353	0.00112658	0.00134449	0.837924	0.0410412
1	14250001	14350000	408	0.00131103	0.00156388	0.838319	0.0393882
1	14260001	14360000	419	0.00135486	0.00161951	0.836586	0.0377182
1	14270001	14370000	438	0.00143296	0.0016889	0.848458	0.0369531
1	14280001	14380000	393	0.0013228	0.00151667	0.872174	0.0416818
1	14290001	14390000	360	0.00128434	0.00140375	0.914935	0.0508581
1	14300001	14400000	343	0.00122415	0.00132375	0.924759	0.0582038
1	14310001	14410000	362	0.00130289	0.00137513	0.947467	0.0624688
1	14320001	14420000	354	0.00127819	0.00134694	0.948958	0.0638865
1	14330001	14430000	344	0.00124217	0.00129118	0.962042	0.0572826
1	14340001	14440000	318	0.00115712	0.00118432	0.977033	0.0405434
1	14350001	14450000	268	0.000984522	0.000971876	1.01301	0.0429224
1	14360001	14460000	243	0.000894546	0.000852059	1.04986	0.0526844
1	14370001	14470000	224	0.000781223	0.000748192	1.04415	0.0640424
1	14380001	14480000	232	0.000763261	0.000735022	1.03842	0.0703205
1	14390001	14490000	244	0.000720266	0.000780482	0.922848	0.0702786
1	14400001	14500000	268	0.000815654	0.000881213	0.925604	0.0543657
1	14410001	14510000	266	0.000764082	0.000866033	0.882278	0.0454144
1	14420001	14520000	251	0.000701081	0.000808389	0.867257	0.0385614
1	14430001	14530000	268	0.000727924	0.000891839	0.816206	0.038675
1	14440001	14540000	297	0.000805156	0.000987459	0.815382	0.038137
1	14450001	14550000	329	0.000914583	0.00111813	0.817958	0.0324976
1	14460001	14560000	366	0.00103749	0.001254	0.827344	0.0238292
1	14470001	14570000	362	0.00107054	0.00125386	0.853795	0.0192059
1	14480001	14580000	434	0.00138675	0.00157041	0.88305	0.0183786
1	14490001	14590000	464	0.00156775	0.0016837	0.931134	0.00899611
1	14500001	14600000	496	0.0016386	0.00177296	0.924217	0.00908095
1	14510001	14610000	557	0.00181978	0.00204986	0.887758	0.0180097
1	14520001	14620000	655	0.00203875	0.00243383	0.837671	0.0230531
1	14530001	14630000	738	0.0023164	0.00278165	0.832743	0.0207382
1	14540001	14640000	755	0.0023472	0.00284874	0.823943	0.0188072
1	14550001	14650000	751	0.00237709	0.00286114	0.830819	0.0183389
1	14560001	14660000	762	0.00244286	0.00291723	0.83739	0.0173267
1	14570001	14670000	759	0.00242364	0.00290951	0.833006	0.0170915
1	14580001	14680000	691	0.00212135	0.00261234	0.81205	0.0133065
1	14590001	14690000	686	0.00210286	0.00260148	0.808332	0.0116791
1	14600001	14700000	668	0.00210634	0.00258973	0.813343	0.013491
1	14610001	14710000	611	0.0019702	0.00236401	0.833414	0.00520983
1	14620001	14720000	567	0.00192997	0.00221064	0.873037	-0.00399702
1	14630001	14730000	501	0.00173938	0.00193005	0.90121	-0.0104077
1	14640001	14740000	452	0.00160963	0.0017612	0.913939	-0.0122378
1	14650001	14750000	444	0.00152253	0.00167638	0.908225	-0.0108237
1	14660001	14760000	432	0.00144429	0.00161469	0.894469	-0.00900372
1	14670001	14770000	458	0.00151568	0.00168753	0.898165	-0.0106183
1	14680001	14780000	443	0.00148052	0.00163942	0.903075	-0.0107571
1	14690001	14790000	396	0.00132259	0.00147172	0.89867	-0.0103028
1	14700001	14800000	396	0.00126348	0.00141029	0.895901	-0.0166506
1	14710001	14810000	478	0.0016092	0.00174792	0.920637	-0.019087
1	14720001	14820000	467	0.00162752	0.00170969	0.951939	-0.0217567
1	14730001	14830000	504	0.00175447	0.00180333	0.972906	-0.0215811
1	14740001	14840000	693	0.00238278	0.00240452	0.990959	-0.0261104
1	14750001	14850000	760	0.00270423	0.00269841	1.00216	-0.0262126
1	14760001	14860000	763	0.00272765	0.00271376	1.00512	-0.0244385
1	14770001	14870000	747	0.00271799	0.00264381	1.02806	-0.0207768
1	14780001	14880000	762	0.00279229	0.00268331	1.04061	-0.0166747
1	14790001	14890000	779	0.00283882	0.00270829	1.0482	-0.0120976
1	14800001	14900000	741	0.00272597	0.00258847	1.05312	-0.00803599
1	14810001	14910000	638	0.00230776	0.00215456	1.07111	-0.00486414
1	14820001	14920000	603	0.0021511	0.00198751	1.08231	0.00198829
1	14830001	14930000	517	0.00185772	0.00170557	1.08921	0.00607214
1	14840001	14940000	355	0.00132918	0.00117047	1.1356	0.0520722
1	14850001	14950000	292	0.0010637	0.000934063	1.13879	0.0722773
1	14860001	14960000	268	0.000993984	0.000855644	1.16168	0.0821691
1	14870001	14970000	288	0.00104162	0.000972532	1.07104	0.0827945
1	14880001	14980000	331	0.00114917	0.00116859	0.983382	0.074697
1	14890001	14990000	374	0.00131554	0.00133051	0.988749	0.060551
1	14900001	15000000	435	0.00153775	0.00156201	0.984469	0.0484063
1	14910001	15010000	443	0.00157151	0.001591	0.98775	0.0477186
1	14920001	15020000	458	0.00160523	0.00165144	0.972018	0.039437
1	14930001	15030000	496	0.00175252	0.00181248	0.966918	0.0348029
1	14940001	15040000	479	0.0017	0.00177598	0.957218	0.0178951
1	14950001	15050000	497	0.00175064	0.00182039	0.961684	0.0157627
1	14960001	15060000	485	0.00169308	0.00176963	0.956742	0.0131579
1	14970001	15070000	430	0.00150364	0.00155804	0.965084	0.00646704
1	14980001	15080000	363	0.00128833	0.00128618	1.00167	-0.000623307
1	14990001	15090000	313	0.00106708	0.001115	0.957022	-0.00136046
1	15000001	15100000	245	0.000800568	0.00086863	0.921644	-0.000322811
1	15010001	15110000	252	0.000817215	0.00090378	0.904219	-0.00171079
1	15020001	15120000	243	0.000800368	0.000875802	0.913869	-0.00214562
1	15030001	15130000	225	0.000732087	0.000798625	0.916684	-0.00286906
1	15040001	15140000	282	0.000955046	0.00101077	0.94487	-0.00631915
1	15050001	15150000	255	0.000850311	0.00089946	0.945357	-0.00969247
1	15060001	15160000	286	0.000980227	0.00105954	0.925144	-0.00690259
1	15070001	15170000	317	0.00110738	0.00119901	0.923579	-0.00625651
1	15080001	15180000	359	0.00121806	0.00137417	0.886397	-0.00058744
1	15090001	15190000	351	0.00123615	0.00136101	0.908259	-0.00306817
1	15100001	15200000	361	0.00130417	0.00140811	0.926185	-0.00576517
1	15110001	15210000	372	0.00134745	0.00144967	0.929487	-0.00681703
1	15120001	15220000	382	0.00138534	0.00148872	0.930558	-0.00639886
1	15130001	15230000	376	0.00134138	0.00144899	0.925734	-0.00367456
1	15140001	15240000	302	0.00105097	0.00117379	0.895365	0.00295789
1	15150001	15250000	278	0.000968583	0.00109495	0.884591	0.00683638
1	15160001	15260000	248	0.000842801	0.000942096	0.894602	0.0200682
1	15170001	15270000	229	0.000770441	0.000854199	0.901946	0.0238912
1	15180001	15280000	210	0.000737607	0.000792728	0.930467	0.0233669
1	15190001	15290000	196	0.000673325	0.000741526	0.908026	0.0283713
1	15200001	15300000	197	0.000645065	0.000727268	0.88697	0.0315626
1	15210001	15310000	177	0.000577398	0.000654542	0.88214	0.0370491
1	15220001	15320000	161	0.000504371	0.000579405	0.870498	0.0400275
1	15230001	15330000	163	0.000514583	0.000594947	0.864922	0.0528459
1	15240001	15340000	170	0.000530037	0.000607913	0.871896	0.0481997
1	15250001	15350000	194	0.00060132	0.000670226	0.89719	0.0481864
1	15260001	15360000	191	0.000597569	0.000667831	0.894791	0.0373626
1	15270001	15370000	197	0.000603668	0.000671531	0.898943	0.0333783
1	15280001	15380000	180	0.000554639	0.000573061	0.967853	0.0315389
1	15290001	15390000	202	0.000620745	0.0006273	0.98955	0.0253347
1	15300001	15400000	217	0.000701522	0.000705061	0.994981	0.0221868
1	15310001	15410000	345	0.00121789	0.00123042	0.989816	0.0103775
1	15320001	15420000	464	0.00175412	0.00174473	1.00538	0.00371953
1	15330001	15430000	547	0.00216329	0.00212514	1.01795	-0.00157348
1	15340001	15440000	611	0.00242676	0.00237855	1.02027	0.0021459
1	15350001	15450000	615	0.00245153	0.00242306	1.01175	-0.00133061
1	15360001	15460000	642	0.00255457	0.00252124	1.01322	-0.00422483
1	15370001	15470000	665	0.00266193	0.00264167	1.00767	-0.00189077
1	15380001	15480000	674	0.00270194	0.00268922	1.00473	-0.00298283
1	15390001	15490000	669	0.00269283	0.00268844	1.00163	-0.00352782
1	15400001	15500000	670	0.00267502	0.00266284	1.00457	-0.00397568
1	15410001	15510000	599	0.00238204	0.00234266	1.01681	-0.00194676
1	15420001	15520000	569	0.00221888	0.00216785	1.02354	0.00214529
1	15430001	15530000	493	0.00185784	0.001809	1.027	0.00222362
1	15440001	15540000	501	0.00192569	0.00193021	0.997658	0.000190311
1	15450001	15550000	543	0.00202671	0.00214677	0.944074	0.0160275
1	15460001	15560000	512	0.00190392	0.00203041	0.937702	0.0192521
1	15470001	15570000	496	0.00180334	0.00194024	0.929442	0.0167994
1	15480001	15580000	477	0.00172445	0.00187139	0.921481	0.0177257
1	15490001	15590000	472	0.00172578	0.0018708	0.922482	0.0177017
1	15500001	15600000	493	0.00185651	0.00200607	0.925446	0.0132308
1	15510001	15610000	457	0.00171511	0.00188658	0.909111	0.0116381
1	15520001	15620000	394	0.00145358	0.00167993	0.865262	0.00959315
1	15530001	15630000	407	0.00144337	0.00170564	0.846234	0.0115543
1	15540001	15640000	366	0.00119992	0.00145727	0.823403	0.00803043
1	15550001	15650000	322	0.00110972	0.00123646	0.897498	-0.0112573
1	15560001	15660000	425	0.00150542	0.00170881	0.880976	0.00526761
1	15570001	15670000	437	0.00159898	0.00178897	0.893799	0.00793123
1	15580001	15680000	455	0.00167815	0.00185893	0.902751	0.0102756
1	15590001	15690000	437	0.00160391	0.00178159	0.900269	0.0124237
1	15600001	15700000	393	0.00140653	0.00159311	0.882883	0.0256358
1	15610001	15710000	382	0.00135197	0.00155051	0.871952	0.0343956
1	15620001	15720000	354	0.00124548	0.00141839	0.878094	0.0422643
1	15630001	15730000	364	0.00136113	0.00151617	0.897742	0.0404018
1	15640001	15740000	382	0.00147486	0.00163751	0.900672	0.0501622
1	15650001	15750000	407	0.00149465	0.00168548	0.88678	0.0417589
1	15660001	15760000	313	0.0011219	0.00122991	0.912181	0.0330448
1	15670001	15770000	283	0.000981098	0.00108896	0.90095	0.0324328
1	15680001	15780000	289	0.000974683	0.00109791	0.887762	0.0285326
1	15690001	15790000	358	0.00125419	0.00132193	0.948757	0.0254508
1	15700001	15800000	353	0.00122844	0.00128528	0.955776	0.0195504
1	15710001	15810000	392	0.00136812	0.00138988	0.984344	0.0130965
1	15720001	15820000	420	0.00147295	0.00148787	0.989972	0.00893531
1	15730001	15830000	400	0.00135995	0.00136644	0.99525	0.00787726
1	15740001	15840000	362	0.00120384	0.00115751	1.04003	-0.00375125
1	15750001	15850000	334	0.00115604	0.00108581	1.06468	-0.0035556
1	15760001	15860000	384	0.00135518	0.00122782	1.10373	-7.0354e-05
1	15770001	15870000	401	0.00142285	0.00128023	1.1114	-0.00107795
1	15780001	15880000	411	0.00145324	0.00128479	1.13111	-0.00352594
1	15790001	15890000	348	0.00119279	0.00108054	1.10388	-0.00698213
1	15800001	15900000	377	0.00130822	0.00118772	1.10145	-0.00781269
1	15810001	15910000	331	0.0011461	0.00103607	1.1062	-0.00949885
1	15820001	15920000	300	0.00104733	0.000944548	1.10882	-0.00700042
1	15830001	15930000	287	0.00102308	0.000912307	1.12142	-0.0073904
1	15840001	15940000	275	0.00100317	0.000891772	1.12492	-0.00790456
1	15850001	15950000	255	0.000945981	0.000828149	1.14228	-0.00655019
1	15860001	15960000	186	0.000694991	0.000629036	1.10485	-0.0139995
1	15870001	15970000	161	0.00060991	0.000554407	1.10011	-0.0136356
1	15880001	15980000	142	0.000563791	0.000514312	1.0962	-0.0125731
1	15890001	15990000	164	0.000595593	0.000543788	1.09527	-0.0171221
1	15900001	16000000	151	0.000540596	0.000489777	1.10376	-0.0179683
1	15910001	16010000	160	0.000584788	0.000536562	1.08988	-0.0105325
1	15920001	16020000	197	0.000715834	0.000663159	1.07943	-0.00796064
1	15930001	16030000	217	0.000769256	0.000710208	1.08314	-0.00924218
1	15940001	16040000	213	0.000743983	0.000689698	1.07871	-0.00770312
1	15950001	16050000	218	0.000749181	0.000706272	1.06075	-0.00842415
1	15960001	16060000	248	0.000850313	0.000777257	1.09399	-0.00307417
1	15970001	16070000	283	0.000980535	0.000875791	1.1196	0.00343065
1	15980001	16080000	281	0.000982396	0.000875057	1.12267	0.00684175
1	15990001	16090000	281	0.00101732	0.00093105	1.09266	0.0104355
1	16000001	16100000	291	0.00104042	0.000961445	1.08214	0.0109231
1	16010001	16110000	287	0.00101127	0.000934321	1.08236	0.00731054
1	16020001	16120000	285	0.00100014	0.00095073	1.05197	0.00456404
1	16030001	16130000	272	0.000945848	0.000916129	1.03244	0.00458523
1	16040001	16140000	299	0.00102331	0.0010067	1.0165	0.00275815
1	16050001	16150000	301	0.00101701	0.00100723	1.00971	0.00413482
1	16060001	16160000	276	0.000929757	0.000949737	0.978963	0.00126901
1	16070001	16170000	246	0.000813266	0.000870445	0.934311	-0.00588901
1	16080001	16180000	234	0.000749249	0.000829672	0.903067	-0.00720604
1	16090001	16190000	223	0.00070085	0.000781435	0.896876	-0.00593108
1	16100001	16200000	201	0.000629586	0.000719044	0.875588	-0.00523285
1	16110001	16210000	218	0.000709739	0.000819879	0.865663	-0.00763005
1	16120001	16220000	208	0.000679307	0.000783177	0.867374	-0.00830951
1	16130001	16230000	199	0.000649691	0.000756909	0.858348	-0.00620972
1	16140001	16240000	176	0.000572823	0.000678514	0.844232	-0.00584586
1	16150001	16250000	219	0.000741183	0.000851184	0.870767	-0.00959283
1	16160001	16260000	246	0.000846741	0.000957984	0.883878	-0.0119156
1	16170001	16270000	262	0.000896983	0.00100735	0.890438	-0.0120687
1	16180001	16280000	257	0.000891964	0.000988156	0.902655	-0.0131457
1	16190001	16290000	250	0.000889036	0.000964883	0.921393	-0.0148827
1	16200001	16300000	247	0.000876779	0.000946836	0.926009	-0.0155326
1	16210001	16310000	230	0.000781745	0.000845512	0.924582	-0.0123482
1	16220001	16320000	205	0.000662167	0.000723382	0.915377	-0.00988715
1	16230001	16330000	224	0.00067932	0.000775001	0.876541	-0.00805715
1	16240001	16340000	232	0.000683645	0.000795466	0.859427	-0.00654866
1	16250001	16350000	211	0.000570105	0.000684665	0.832677	-0.00424478
1	16260001	16360000	198	0.000498673	0.00061762	0.807411	-0.00232682
1	16270001	16370000	182	0.000445376	0.000562899	0.791218	-0.00113046
1	16280001	16380000	191	0.000487476	0.000605111	0.805598	-0.00095253
1	16290001	16390000	194	0.000511576	0.000629874	0.812188	-0.000743493
1	16300001	16400000	200	0.000554016	0.000664546	0.833676	-0.00144226
1	16310001	16410000	228	0.000647573	0.000731612	0.885132	-0.00330266
1	16320001	16420000	246	0.000696294	0.000775024	0.898416	-0.00216843
1	16330001	16430000	239	0.00069211	0.000741668	0.93318	-0.00343621
1	16340001	16440000	230	0.000659736	0.000687747	0.959271	-0.0059854
1	16350001	16450000	228	0.000694225	0.00070131	0.989897	-0.00567772
1	16360001	16460000	294	0.000943787	0.000968785	0.974197	-0.00853439
1	16370001	16470000	301	0.000960717	0.000990121	0.970303	-0.00888017
1	16380001	16480000	288	0.000902285	0.000936084	0.963893	-0.00917613
1	16390001	16490000	287	0.000871679	0.000917041	0.950534	-0.00808641
1	16400001	16500000	280	0.000811348	0.000873101	0.929272	-0.00702053
1	16410001	16510000	270	0.000725723	0.000843679	0.860189	-0.00631928
1	16420001	16520000	249	0.000664103	0.000787044	0.843794	-0.00830856
1	16430001	16530000	234	0.00064113	0.000761628	0.841789	-0.00819238
1	16440001	16540000	239	0.000696419	0.000813178	0.856416	-0.00817712
1	16450001	16550000	237	0.000703933	0.000828354	0.849797	-0.0106443
1	16460001	16560000	174	0.000490228	0.000584527	0.838675	-0.00713474
1	16470001	16570000	173	0.000492778	0.000584297	0.843369	-0.007328
1	16480001	16580000	186	0.00053543	0.000625548	0.855938	-0.0081488
1	16490001	16590000	202	0.000585091	0.000693329	0.843887	-0.00456377
1	16500001	16600000	208	0.000620178	0.000720868	0.860321	-0.00672081
1	16510001	16610000	189	0.000620383	0.000681734	0.910007	-0.00847003
1	16520001	16620000	241	0.000783	0.000893359	0.876467	-0.00111575
1	16530001	16630000	245	0.000814816	0.000913959	0.891524	-0.000913485
1	16540001	16640000	246	0.000816063	0.000908718	0.898038	0.00183459
1	16550001	16650000	221	0.000713698	0.000800698	0.891345	0.00526379
1	16560001	16660000	230	0.000730759	0.000833963	0.876249	0.00630291
1	16570001	16670000	254	0.000810126	0.000921356	0.879276	0.00654973
1	16580001	16680000	287	0.000960903	0.00103742	0.926243	0.00879637
1	16590001	16690000	279	0.000960331	0.000995966	0.964221	0.00602842
1	16600001	16700000	285	0.000974656	0.000996784	0.977801	0.00529408
1	16610001	16710000	284	0.000979693	0.00100636	0.973502	0.00575665
1	16620001	16720000	249	0.000900821	0.000824459	1.09262	0.0144741
1	16630001	16730000	269	0.000958725	0.000879674	1.08986	0.0320593
1	16640001	16740000	270	0.000934175	0.000888546	1.05135	0.0414657
1	16650001	16750000	335	0.00104122	0.00114415	0.910038	0.0580578
1	16660001	16760000	401	0.00118526	0.00139503	0.84963	0.0683233
1	16670001	16770000	407	0.00120204	0.00144822	0.830012	0.0737837
1	16680001	16780000	389	0.00107933	0.00135197	0.798339	0.0771999
1	16690001	16790000	387	0.00104764	0.00134625	0.778191	0.0797303
1	16700001	16800000	412	0.00116935	0.00147275	0.793991	0.0738558
1	16710001	16810000	448	0.00134303	0.00163239	0.822738	0.0654363
1	16720001	16820000	464	0.00136338	0.00171628	0.794381	0.0544156
1	16730001	16830000	530	0.00155646	0.00193294	0.805229	0.0338969
1	16740001	16840000	577	0.00176341	0.0021266	0.829216	0.0257108
1	16750001	16850000	531	0.00171821	0.00194126	0.8851	0.0116689
1	16760001	16860000	450	0.00151745	0.00162509	0.933764	-0.00500728
1	16770001	16870000	421	0.00141192	0.00148067	0.953568	-0.0119589
1	16780001	16880000	408	0.00137526	0.00146481	0.938866	-0.0143216
1	16790001	16890000	418	0.00142803	0.00150392	0.949539	-0.0168008
1	16800001	16900000	377	0.00126933	0.00134616	0.942927	-0.0168878
1	16810001	16910000	355	0.00114736	0.00124182	0.923934	-0.0147764
1	16820001	16920000	336	0.00108937	0.00117409	0.927842	-0.0144111
1	16830001	16930000	312	0.000965495	0.00105701	0.913421	-0.0155987
1	16840001	16940000	259	0.000754825	0.000834202	0.904847	-0.0197055
1	16850001	16950000	271	0.000805886	0.000882759	0.912917	-0.0209078
1	16860001	16960000	337	0.00110232	0.00120542	0.91447	-0.0159296
1	16870001	16970000	382	0.00126088	0.00135705	0.929133	-0.0154419
1	16880001	16980000	411	0.00140616	0.00146039	0.962866	-0.0138778
1	16890001	16990000	441	0.00152767	0.00160179	0.953727	-0.0118369
1	16900001	17000000	489	0.00175761	0.00182434	0.963422	-0.011739
1	16910001	17010000	499	0.001835	0.00188904	0.971393	-0.0119879
1	16920001	17020000	483	0.00179828	0.00183886	0.977932	-0.01182
1	16930001	17030000	461	0.00176907	0.00176214	1.00393	-0.0105288
1	16940001	17040000	477	0.00180848	0.00180762	1.00048	-0.00919537
1	16950001	17050000	460	0.00173884	0.00172642	1.00719	-0.00618218
1	16960001	17060000	405	0.00150233	0.00140641	1.0682	-0.00236976
1	16970001	17070000	376	0.00144399	0.00129892	1.11169	0.00374256
1	16980001	17080000	369	0.00141059	0.0012503	1.1282	0.0162799
1	16990001	17090000	356	0.00139198	0.00110097	1.26432	0.0511157
1	17000001	17100000	346	0.00133075	0.00094771	1.40417	0.0720287
1	17010001	17110000	362	0.0013128	0.000917116	1.43144	0.0701289
1	17020001	17120000	420	0.00151862	0.00108667	1.3975	0.0638125
1	17030001	17130000	449	0.00172195	0.00131558	1.30889	0.0636371
1	17040001	17140000	448	0.00173869	0.00132535	1.31187	0.0651878
1	17050001	17150000	463	0.00177699	0.00136708	1.29984	0.0613336
1	17060001	17160000	491	0.00187116	0.00144828	1.29199	0.0611764
1	17070001	17170000	509	0.00188921	0.00149801	1.26115	0.0567872
1	17080001	17180000	516	0.00190547	0.00153941	1.23779	0.0493947
1	17090001	17190000	517	0.00187116	0.00161689	1.15726	0.024329
1	17100001	17200000	522	0.00187341	0.00169888	1.10273	0.0112944
1	17110001	17210000	498	0.00183606	0.00165624	1.10857	0.0112077
1	17120001	17220000	488	0.0017895	0.00166097	1.07738	0.00737978
1	17130001	17230000	461	0.00159283	0.00146638	1.08623	0.0027048
1	17140001	17240000	518	0.00166742	0.0015076	1.10601	-0.00327503
1	17150001	17250000	609	0.00184628	0.00167444	1.10263	-0.00756347
1	17160001	17260000	612	0.00179876	0.00170061	1.05771	-0.0154498
1	17170001	17270000	624	0.00183943	0.00177194	1.03809	-0.0185995
1	17180001	17280000	647	0.00199597	0.0019452	1.0261	-0.022196
1	17190001	17290000	667	0.00201126	0.00199702	1.00713	-0.0200107
1	17200001	17300000	660	0.00193471	0.00195549	0.989374	-0.0191578
1	17210001	17310000	668	0.0019502	0.00198543	0.982256	-0.0168309
1	17220001	17320000	691	0.0020917	0.00208793	1.00181	-0.0130868
1	17230001	17330000	664	0.00203204	0.00201462	1.00865	-0.00957223
1	17240001	17340000	600	0.00192473	0.0019298	0.997373	-0.0062951
1	17250001	17350000	528	0.00182999	0.00179049	1.02206	-0.000328248
1	17260001	17360000	524	0.00185879	0.00180403	1.03035	0.00242059
1	17270001	17370000	532	0.0019295	0.00188231	1.02507	0.0138307
1	17280001	17380000	526	0.00185052	0.00178134	1.03884	0.0194475
1	17290001	17390000	531	0.00190001	0.00181819	1.045	0.021914
1	17300001	17400000	508	0.00184505	0.00175332	1.05232	0.023241
1	17310001	17410000	517	0.0018771	0.00177816	1.05564	0.0207377
1	17320001	17420000	524	0.0019455	0.00185754	1.04735	0.0197656
1	17330001	17430000	587	0.0022465	0.00215185	1.04399	0.0148201
1	17340001	17440000	642	0.0025387	0.00243926	1.04077	0.0138431
1	17350001	17450000	662	0.00262488	0.00257518	1.0193	0.0126668
1	17360001	17460000	689	0.00280421	0.00277341	1.01111	0.00769982
1	17370001	17470000	656	0.00270749	0.00264561	1.02339	-0.000379551
1	17380001	17480000	626	0.0026122	0.00257191	1.01567	-0.00404758
1	17390001	17490000	573	0.00245978	0.00239016	1.02913	-0.00825975
1	17400001	17500000	585	0.00250127	0.00242059	1.03333	-0.0094629
1	17410001	17510000	587	0.00255031	0.002471	1.0321	-0.00964437
1	17420001	17520000	566	0.00242381	0.00232584	1.04212	-0.0090921
1	17430001	17530000	560	0.00234953	0.00223518	1.05116	-0.00837686
1	17440001	17540000	528	0.00216129	0.00206288	1.04771	-0.0102408
1	17450001	17550000	497	0.00205072	0.00196576	1.04322	-0.010833
1	17460001	17560000	531	0.00222619	0.00207122	1.07482	-0.00090266
1	17470001	17570000	681	0.00295076	0.00268957	1.09711	0.0125447
1	17480001	17580000	722	0.00316719	0.00286059	1.10718	0.0176338
1	17490001	17590000	719	0.0031415	0.00283209	1.10925	0.0177837
1	17500001	17600000	708	0.00310578	0.00279557	1.11096	0.0181354
1	17510001	17610000	670	0.00292599	0.00262254	1.11571	0.0188326
1	17520001	17620000	623	0.00272051	0.00244568	1.11237	0.0168192
1	17530001	17630000	548	0.00242016	0.00217932	1.11051	0.0192863
1	17540001	17640000	512	0.00227785	0.00203903	1.11712	0.0208008
1	17550001	17650000	543	0.00239707	0.00215305	1.11334	0.0205058
1	17560001	17660000	467	0.00199406	0.00182614	1.09195	0.0207775
1	17570001	17670000	319	0.00123326	0.00118792	1.03817	0.00652393
1	17580001	17680000	266	0.000950996	0.000951216	0.999769	-0.00446404
1	17590001	17690000	281	0.00101262	0.00101196	1.00065	-0.00346613
1	17600001	17700000	291	0.00105358	0.00106746	0.986997	0.00435367
1	17610001	17710000	312	0.00111259	0.0011497	0.967722	0.0063388
1	17620001	17720000	339	0.00118978	0.00125921	0.944862	0.0102619
1	17630001	17730000	387	0.00137469	0.00144982	0.94818	0.0137073
1	17640001	17740000	440	0.00150111	0.00162057	0.926285	0.0156725
1	17650001	17750000	443	0.00148227	0.00163615	0.90595	0.0201413
1	17660001	17760000	451	0.00147601	0.00164722	0.896061	0.0203299
1	17670001	17770000	453	0.00146855	0.00165328	0.888265	0.0197845
1	17680001	17780000	509	0.001641	0.00182448	0.899434	0.0145597
1	17690001	17790000	526	0.00168146	0.00186688	0.900679	0.0122069
1	17700001	17800000	525	0.00166448	0.00184756	0.900907	0.00828518
1	17710001	17810000	522	0.00163133	0.00181479	0.898908	0.00703248
1	17720001	17820000	517	0.00159438	0.00176528	0.903188	0.00615512
1	17730001	17830000	489	0.00144871	0.00162465	0.891706	0.00417468
1	17740001	17840000	454	0.0013567	0.00150369	0.902247	0.00288759
1	17750001	17850000	398	0.00114585	0.00126455	0.906133	-0.000289796
1	17760001	17860000	374	0.00108731	0.0011679	0.930996	0.00260418
1	17770001	17870000	355	0.00104605	0.00110256	0.948747	0.00136444
1	17780001	17880000	388	0.00128737	0.00134775	0.955199	-0.00184098
1	17790001	17890000	392	0.00131975	0.00138124	0.955482	-0.00179216
1	17800001	17900000	393	0.00134435	0.001394	0.964383	-0.00215975
1	17810001	17910000	431	0.00155123	0.00157216	0.986687	-0.00516653
1	17820001	17920000	434	0.00157464	0.00156502	1.00615	-0.00756841
1	17830001	17930000	502	0.0018393	0.0018487	0.994915	-0.00939377
1	17840001	17940000	521	0.00194411	0.00192825	1.00823	-0.0108073
1	17850001	17950000	527	0.00198447	0.00195776	1.01364	-0.0112069
1	17860001	17960000	563	0.0021364	0.00203521	1.04972	-0.00885825
1	17870001	17970000	577	0.00217848	0.00205245	1.0614	-0.00284268
1	17880001	17980000	505	0.00182517	0.00170811	1.06853	0.0113596
1	17890001	17990000	467	0.00167611	0.00156349	1.07203	0.0160929
1	17900001	18000000	463	0.00162868	0.00154573	1.05366	0.0207291
1	17910001	18010000	439	0.00153352	0.00143975	1.06513	0.0304857
1	17920001	18020000	419	0.00149682	0.00141335	1.05906	0.0351092
1	17930001	18030000	347	0.001262	0.00114932	1.09804	0.0453397
1	17940001	18040000	325	0.00116979	0.00107271	1.0905	0.0493377
1	17950001	18050000	327	0.00117133	0.00108537	1.0792	0.045907
1	17960001	18060000	287	0.00101379	0.00100145	1.01232	0.0419531
1	17970001	18070000	275	0.000978615	0.000993586	0.984932	0.0312577
1	17980001	18080000	267	0.000941166	0.000951919	0.988704	0.01423
1	17990001	18090000	300	0.00105612	0.00109643	0.963235	0.0154375
1	18000001	18100000	340	0.00125401	0.001292	0.970596	0.00951388
1	18010001	18110000	327	0.0011976	0.00124261	0.963778	0.00537932
1	18020001	18120000	344	0.00126643	0.00131295	0.964568	0.00203287
1	18030001	18130000	354	0.0013397	0.00136928	0.978397	0.000990167
1	18040001	18140000	373	0.00146358	0.00144637	1.0119	0.00310811
1	18050001	18150000	384	0.00147835	0.00145683	1.01477	0.00406302
1	18060001	18160000	414	0.00158897	0.00159174	0.99826	0.00167096
1	18070001	18170000	447	0.00167951	0.0016956	0.990511	0.000118567
1	18080001	18180000	469	0.00170512	0.00172211	0.990134	-0.00191647
1	18090001	18190000	465	0.00170251	0.00169536	1.00422	-0.00732956
1	18100001	18200000	455	0.00162244	0.00159844	1.01501	-0.00889563
1	18110001	18210000	459	0.00157228	0.00157119	1.00069	-0.0127129
1	18120001	18220000	442	0.00147637	0.001482	0.996201	-0.0135994
1	18130001	18230000	448	0.00143179	0.00144775	0.988976	-0.0130813
1	18140001	18240000	474	0.00153487	0.00158546	0.968091	-0.013681
1	18150001	18250000	465	0.00156008	0.00158434	0.984688	-0.0113236
1	18160001	18260000	449	0.00153359	0.00153837	0.996893	-0.00953816
1	18170001	18270000	434	0.00147943	0.00146166	1.01216	-0.00844377
1	18180001	18280000	432	0.00150075	0.00150603	0.996494	-0.00913447
1	18190001	18290000	437	0.00149375	0.00149886	0.996591	-0.00962063
1	18200001	18300000	424	0.00144607	0.00144885	0.998081	-0.0112391
1	18210001	18310000	428	0.00148404	0.00147884	1.00352	-0.0110818
1	18220001	18320000	441	0.0015387	0.00154001	0.999149	-0.0105606
1	18230001	18330000	402	0.00142419	0.00142668	0.998255	-0.0112926
1	18240001	18340000	342	0.00114684	0.00115605	0.992033	-0.0139201
1	18250001	18350000	346	0.00111286	0.00116233	0.957439	-0.0173249
1	18260001	18360000	342	0.00105831	0.00113966	0.928619	-0.0145071
1	18270001	18370000	322	0.00102134	0.00111329	0.917407	-0.0135656
1	18280001	18380000	280	0.00089566	0.000960557	0.932438	-0.0103185
1	18290001	18390000	297	0.000914154	0.0011043	0.827813	0.0118954
1	18300001	18400000	275	0.000835487	0.00105424	0.792502	0.0203438
1	18310001	18410000	256	0.000780695	0.00102148	0.764278	0.027588
1	18320001	18420000	250	0.000755814	0.00102439	0.737819	0.0365746
1	18330001	18430000	307	0.000986117	0.00125274	0.787168	0.0325533
1	18340001	18440000	355	0.00120153	0.00144566	0.831129	0.0290012
1	18350001	18450000	380	0.00135033	0.00156499	0.862836	0.0274358
1	18360001	18460000	389	0.00142262	0.0015973	0.89064	0.0232945
1	18370001	18470000	412	0.0015401	0.0016837	0.914712	0.0198687
1	18380001	18480000	442	0.00166976	0.00180725	0.923923	0.0177282
1	18390001	18490000	422	0.00169033	0.00168348	1.00407	0.00656444
1	18400001	18500000	426	0.00173698	0.00168866	1.02861	0.00455012
1	18410001	18510000	422	0.00174151	0.00167275	1.04111	0.00314482
1	18420001	18520000	427	0.00176659	0.00165276	1.06887	-0.00302339
1	18430001	18530000	392	0.00160498	0.00148441	1.08122	-0.00510594
1	18440001	18540000	361	0.00145497	0.00136127	1.06883	-0.007437
1	18450001	18550000	339	0.00132274	0.00125859	1.05097	-0.0102771
1	18460001	18560000	335	0.00126967	0.00121852	1.04198	-0.0102456
1	18470001	18570000	329	0.00118348	0.0011783	1.0044	-0.00940071
1	18480001	18580000	312	0.00108658	0.0010976	0.98996	-0.00987515
1	18490001	18590000	320	0.00107512	0.00111336	0.965654	-0.0128195
1	18500001	18600000	341	0.00113647	0.00119107	0.954159	-0.0147487
1	18510001	18610000	345	0.00114104	0.00119502	0.954829	-0.0152815
1	18520001	18620000	334	0.00108826	0.00114839	0.94764	-0.0139586
1	18530001	18630000	369	0.00123631	0.00130683	0.946037	-0.0147962
1	18540001	18640000	380	0.00129142	0.0013418	0.962453	-0.0138426
1	18550001	18650000	366	0.00125777	0.00129988	0.967605	-0.0126338
1	18560001	18660000	401	0.00132941	0.0014256	0.932527	-0.00729005
1	18570001	18670000	423	0.00143149	0.00151376	0.945652	-0.00704628
1	18580001	18680000	446	0.00152214	0.00158208	0.962113	-0.00339044
1	18590001	18690000	451	0.00155002	0.001581	0.980405	0.000211179
1	18600001	18700000	442	0.00152844	0.00155835	0.980807	0.00272231
1	18610001	18710000	426	0.00147237	0.00149914	0.982143	0.00335873
1	18620001	18720000	432	0.00150217	0.00153832	0.9765	0.00493705
1	18630001	18730000	415	0.00142686	0.00146876	0.971473	0.00633968
1	18640001	18740000	413	0.00139038	0.00145023	0.958731	0.00691589
1	18650001	18750000	444	0.00139733	0.0014757	0.946893	0.00402077
1	18660001	18760000	395	0.00126907	0.00129913	0.976861	0.00153883
1	18670001	18770000	357	0.00112106	0.00114569	0.978502	0.00297781
1	18680001	18780000	329	0.00102445	0.0010648	0.962106	-0.000186296
1	18690001	18790000	280	0.000855325	0.000913949	0.935856	-0.00239876
1	18700001	18800000	304	0.000952429	0.00100931	0.943644	0.00193898
1	18710001	18810000	346	0.00110146	0.00115872	0.950583	0.00335067
1	18720001	18820000	355	0.00113232	0.00116842	0.969104	0.00032657
1	18730001	18830000	353	0.0011257	0.00115827	0.97188	6.98946e-05
1	18740001	18840000	358	0.001161	0.00119969	0.96775	0.0091388
1	18750001	18850000	308	0.00108705	0.00110488	0.983863	0.0149992
1	18760001	18860000	345	0.0012426	0.00125013	0.993977	0.0139468
1	18770001	18870000	358	0.00126959	0.00128964	0.984453	0.0127223
1	18780001	18880000	380	0.00132334	0.00133151	0.993864	0.00966811
1	18790001	18890000	414	0.00145544	0.00148032	0.983193	0.0170877
1	18800001	18900000	410	0.0013924	0.00142369	0.978022	0.0171827
1	18810001	18910000	428	0.00142919	0.00143995	0.992528	0.0128778
1	18820001	18920000	485	0.00162258	0.00164519	0.986257	0.00952211
1	18830001	18930000	503	0.00171717	0.00171911	0.998872	0.0109789
1	18840001	18940000	511	0.00176657	0.00176393	1.0015	0.00696957
1	18850001	18950000	555	0.00196162	0.00195686	1.00243	0.00828407
1	18860001	18960000	519	0.00183595	0.00181597	1.011	0.0123766
1	18870001	18970000	510	0.00182684	0.00179836	1.01584	0.0135469
1	18880001	18980000	491	0.00179354	0.00176058	1.01872	0.0166861
1	18890001	18990000	452	0.00163807	0.00158949	1.03056	0.0105231
1	18900001	19000000	396	0.00145905	0.00139658	1.04473	0.00812556
1	18910001	19010000	350	0.00131931	0.0012789	1.0316	0.0123092
1	18920001	19020000	289	0.00111832	0.00105971	1.05531	0.0202563
1	18930001	19030000	241	0.000912512	0.000861563	1.05914	0.0224477
1	18940001	19040000	204	0.000754615	0.00069467	1.08629	0.0213523
1	18950001	19050000	162	0.000566922	0.000502769	1.1276	0.0175068
1	18960001	19060000	165	0.000565916	0.000517479	1.0936	0.00188433
1	18970001	19070000	166	0.000576036	0.000530012	1.08684	-0.00105587
1	18980001	19080000	200	0.000715144	0.000680952	1.05021	-0.00668426
1	18990001	19090000	228	0.000825009	0.000780091	1.05758	-0.00861133
1	19000001	19100000	246	0.000888683	0.000846131	1.05029	-0.0102358
1	19010001	19110000	252	0.000906669	0.0008581	1.0566	-0.0111712
1	19020001	19120000	254	0.00091809	0.000895369	1.02538	-0.0128151
1	19030001	19130000	273	0.000993906	0.000978468	1.01578	-0.0127254
1	19040001	19140000	289	0.00105407	0.00103309	1.02031	-0.0137689
1	19050001	19150000	316	0.00113322	0.00110283	1.02756	-0.0132364
1	19060001	19160000	312	0.00111345	0.00107475	1.03601	-0.0121134
1	19070001	19170000	308	0.00110928	0.00102999	1.07698	-0.0019484
1	19080001	19180000	261	0.000922463	0.000839924	1.09827	0.0010253
1	19090001	19190000	247	0.000871418	0.000802056	1.08648	0.00341635
1	19100001	19200000	239	0.00084879	0.000778254	1.09063	0.00919255
1	19110001	19210000	228	0.000823496	0.000755575	1.08989	0.012743
1	19120001	19220000	211	0.000775389	0.000681246	1.13819	0.0197823
1	19130001	19230000	209	0.000753909	0.000654888	1.1512	0.0212138
1	19140001	19240000	211	0.000757852	0.00065311	1.16037	0.0293073
1	19150001	19250000	209	0.000782385	0.00067697	1.15572	0.0323869
1	19160001	19260000	193	0.000728396	0.000631146	1.15408	0.0358594
1	19170001	19270000	195	0.000719662	0.000645958	1.1141	0.030159
1	19180001	19280000	200	0.000728773	0.000648284	1.12416	0.030861
1	19190001	19290000	214	0.000787108	0.000696825	1.12956	0.0257042
1	19200001	19300000	209	0.000770853	0.000682938	1.12873	0.021016
1	19210001	19310000	212	0.000787702	0.000700595	1.12433	0.0158142
1	19220001	19320000	195	0.000714402	0.000648171	1.10218	0.0122987
1	19230001	19330000	183	0.000691574	0.000641551	1.07797	0.00984617
1	19240001	19340000	195	0.000755473	0.000744262	1.01506	0.00230952
1	19250001	19350000	196	0.000748787	0.000773234	0.968383	-0.000401019
1	19260001	19360000	243	0.00092276	0.000973357	0.948018	-0.00340435
1	19270001	19370000	255	0.000979349	0.00104392	0.938146	-0.0126955
1	19280001	19380000	270	0.00104381	0.00112208	0.930246	-0.015828
1	19290001	19390000	266	0.00101442	0.00105932	0.957614	-0.0105069
1	19300001	19400000	264	0.00100227	0.00104778	0.956565	-0.01019
1	19310001	19410000	252	0.000941227	0.000989395	0.951316	-0.00894879
1	19320001	19420000	261	0.00096951	0.00101729	0.953032	-0.00858847
1	19330001	19430000	251	0.000923124	0.000961954	0.959634	-0.00764944
1	19340001	19440000	234	0.00084467	0.000857774	0.984723	-0.000608571
1	19350001	19450000	249	0.000937239	0.000914979	1.02433	0.00203861
1	19360001	19460000	219	0.000837859	0.0007931	1.05644	0.00363899
1	19370001	19470000	212	0.000793878	0.000753318	1.05384	0.00612974
1	19380001	19480000	233	0.000837353	0.00081139	1.032	0.00519973
1	19390001	19490000	227	0.000799161	0.000817962	0.977015	0.000251028
1	19400001	19500000	242	0.000869157	0.000882076	0.985354	-0.00150145
1	19410001	19510000	310	0.001121	0.00109823	1.02073	-0.00592461
1	19420001	19520000	336	0.00121051	0.00119128	1.01614	-0.00884153
1	19430001	19530000	358	0.00129926	0.00127758	1.01697	-0.0109197
1	19440001	19540000	405	0.00149903	0.00149132	1.00517	-0.0190015
1	19450001	19550000	384	0.00138768	0.00139	0.998331	-0.0210981
1	19460001	19560000	400	0.00141298	0.00141314	0.999887	-0.0204973
1	19470001	19570000	393	0.00138545	0.00138895	0.99748	-0.0214774
1	19480001	19580000	377	0.00136099	0.00134307	1.01334	-0.021245
1	19490001	19590000	363	0.00133077	0.00130562	1.01926	-0.0197091
1	19500001	19600000	358	0.00130572	0.0012922	1.01046	-0.0129443
1	19510001	19610000	300	0.00109586	0.00113053	0.969333	-0.00695886
1	19520001	19620000	296	0.00108924	0.00112032	0.972258	-0.00313504
1	19530001	19630000	327	0.00120117	0.00123565	0.972096	-0.000834637
1	19540001	19640000	264	0.00094769	0.000967609	0.979414	0.00631019
1	19550001	19650000	250	0.000874064	0.000915418	0.954825	0.0088025
1	19560001	19660000	219	0.000785581	0.000821926	0.955781	0.0114611
1	19570001	19670000	215	0.000784586	0.000800474	0.980152	0.0135688
1	19580001	19680000	202	0.000707316	0.000770634	0.917836	0.0313325
1	19590001	19690000	211	0.000728742	0.000774979	0.940338	0.0274981
1	19600001	19700000	215	0.000714053	0.000760613	0.938786	0.0180395
1	19610001	19710000	218	0.000723526	0.000765006	0.945778	0.014256
1	19620001	19720000	201	0.000659324	0.000705137	0.93503	0.0185117
1	19630001	19730000	164	0.00052264	0.000560614	0.932264	0.0232345
1	19640001	19740000	176	0.000583307	0.000614592	0.949096	0.0192031
1	19650001	19750000	181	0.000629908	0.00063149	0.997495	0.018642
1	19660001	19760000	186	0.000642577	0.000647237	0.9928	0.0195634
1	19670001	19770000	172	0.000584661	0.000599576	0.975124	0.0213009
1	19680001	19780000	161	0.00056523	0.000534629	1.05724	0.00250439
1	19690001	19790000	150	0.0005347	0.000518693	1.03086	0.0017189
1	19700001	19800000	146	0.000523826	0.000495172	1.05787	-0.000966068
1	19710001	19810000	128	0.000463819	0.000427304	1.08545	-0.00193368
1	19720001	19820000	122	0.000437105	0.000393764	1.11007	-0.00848842
1	19730001	19830000	101	0.000353972	0.000318494	1.11139	-0.00856479
1	19740001	19840000	89	0.000283257	0.000249873	1.1336	-0.00685297
1	19750001	19850000	69	0.000198677	0.000175823	1.12998	-0.0148413
1	19760001	19860000	57	0.000160353	0.000139293	1.15119	-0.0197226
1	19770001	19870000	57	0.000159111	0.000137959	1.15332	-0.0206233
1	19780001	19880000	77	0.000215114	0.000182789	1.17684	-0.0157889
1	19790001	19890000	85	0.000233277	0.000193297	1.20683	-0.0152094
1	19800001	19900000	93	0.000259694	0.000210058	1.2363	-0.0107773
1	19810001	19910000	107	0.000301768	0.000244453	1.23446	-0.0107059
1	19820001	19920000	119	0.000341268	0.000279147	1.22254	-0.00728256
1	19830001	19930000	127	0.000379732	0.000317357	1.19655	-0.00553506
1	19840001	19940000	164	0.000518392	0.000417368	1.24205	0.0042773
1	19850001	19950000	243	0.000823231	0.000790477	1.04144	0.0134916
1	19860001	19960000	309	0.00107924	0.00109017	0.989974	0.0183673
1	19870001	19970000	352	0.00124099	0.0012694	0.977619	0.0189805
1	19880001	19980000	336	0.00120519	0.00124833	0.965442	0.0204739
1	19890001	19990000	369	0.00137913	0.00142791	0.965838	0.0169848
1	19900001	20000000	366	0.00139941	0.00146037	0.958257	0.0162519
1	19910001	20010000	399	0.00146795	0.00153973	0.953381	0.0139638
1	19920001	20020000	463	0.00166774	0.00179011	0.931641	0.00720962
1	19930001	20030000	490	0.00173289	0.00187539	0.924016	0.00583216
1	19940001	20040000	474	0.00169025	0.0018866	0.895924	0.00276666
1	19950001	20050000	419	0.00147701	0.00160549	0.919975	-0.00422564
1	19960001	20060000	385	0.00132424	0.0014041	0.943124	-0.0117894
1	19970001	20070000	375	0.00129406	0.00136065	0.95106	-0.0158253
1	19980001	20080000	397	0.00138742	0.00145319	0.954741	-0.0162133
[truncated: 244,491+ more rows]
