# Supplementary material for: Genetic characterization and selection of litter size traits of Guizhou Black goat and Meigu goat
Source: PLoS One. 2024 Nov 7;19(11):e0313297. doi: 10.1371/journal.pone.0313297 (PMC11542855; doi:10.1371/journal.pone.0313297)
Supplement: S7 Table — (XLSX) [file pone.0313297.s007.xlsx]

## Sheet: Sheet1
number	litter size 1	litter size 2	litter size 3
MG1	2	2	2
MG2	2	2	3
MG3	3	2	3
MG4	2	3	N/A
MG5	3	2	3
MG6	3	3	3
MG7	3	3	3
MG8	3	2	2
MG9	2	3	3
MG10	2	3	2
MG11	3	3	N/A
GZH1	2	2	3
GZH2	3	3	3
GZH3	2	2	2
GZH4	2	3	3
GZH5	1	1	1
GZH6	1	1	1
GZH7	1	1	1
GZH8	1	1	1
GZH9	1	1	1
GZH10	1	1	1
GZH11	1	1	1
GZH12	1	1	1
GZH13	1	1	1
GZH14	1	1	1
GZH15	1	1	1
GZH16	1	1	1
GZH17	1	1	1
GZH18	1	1	1
GZH19	1	1	1
