# Supplementary material for: Genetic characterization and selection of litter size traits of Guizhou Black goat and Meigu goat
Source: PLoS One. 2024 Nov 7;19(11):e0313297. doi: 10.1371/journal.pone.0313297 (PMC11542855; doi:10.1371/journal.pone.0313297)
Supplement: S8 Table — (XLSX) [file pone.0313297.s008.xlsx]

## Sheet: Sheet 1
Group	PC1	PC2	PC3	ID
MG	0.0940956	0.0732888	0.145921	GZH1
MG	0.41293	-0.280675	-0.271146	GZH3
MG	0.120805	0.0650242	0.132845	GZH4
MG	0.262266	-0.146998	-0.085072	GZH5
MG	0.351927	-0.14619	-0.12874	GZH6
MG	0.116063	0.0890161	0.114187	GZH7
MG	0.320224	-0.186913	-0.168783	GZH8
MG	0.212338	0.0235566	0.0462113	GZH9
MG	0.136384	0.0724418	0.132488	GZH10
MG	0.111944	0.176661	0.234667	GZH11
MG	0.130712	0.149598	0.113457	GZH12
GZH	0.101788	0.124185	0.148549	GZH2
GZH	-0.0671999	0.0408829	0.136719	GZH19
GZH	-0.157483	-0.0162988	0.00409468	GZH20
GZH	-0.0550696	0.0810267	0.0161573	GZH29
GZH	-0.143475	0.000941958	0.143806	GZH13
GZH	-0.280297	-0.437881	-0.144053	GZH14
GZH	-0.133626	-0.0101077	0.0116732	GZH15
GZH	-0.141733	0.0262297	-0.0258442	GZH16
GZH	-0.111007	0.386552	-0.505309	GZH17
GZH	-0.189607	-0.0401707	0.00684511	GZH18
GZH	-0.176271	-0.0282828	0.161282	GZH21
GZH	-0.0907963	0.413298	-0.522933	GZH22
GZH	-0.12561	0.0199995	0.0335553	GZH23
GZH	0.00373415	0.0968353	0.176383	GZH24
GZH	-0.211893	-0.300639	-0.0707536	GZH25
GZH	-0.0195993	0.0726218	0.210522	GZH26
GZH	-0.104124	0.0497634	0.0743371	GZH27
GZH	-0.163334	-0.0234625	-0.0218206	GZH28
GZH	-0.195181	-0.344706	-0.0942302	GZH30
